# Supplementary material for: Emergent patterns of interaction with dynamic objects
Source: PLoS One. 2025 Sep 18;20(9):e0331844. doi: 10.1371/journal.pone.0331844 (PMC12445476; doi:10.1371/journal.pone.0331844)
Supplement: S1 Data — Manually coded start and end timestamps for each behavior category, as coded by the main scorer. The xlsx file includes the data that was output from the DataVyu software. The 120 separate files for each video are merged into one spreadsheet, each as an individual sheet (all three stations for all 40 subjects). (XLSX) [file pone.0331844.s007.xlsx]

## Sheet: 01__b___1_
ActivePerception.ordinal	ActivePerception.onset	ActivePerception.offset	ActivePerception.code01	Hedonic.ordinal	Hedonic.onset	Hedonic.offset	Hedonic.code01	Jamming.ordinal	Jamming.onset	Jamming.offset	Jamming.code01	Observation.ordinal	Observation.onset	Observation.offset	Observation.code01	Simultaneous.ordinal	Simultaneous.onset	Simultaneous.offset	Simultaneous.code01	Structural.ordinal	Structural.onset	Structural.offset	Structural.code01	Unnamed: 24
0	7321	10679						0	32979	0		0	215132	221019	state changing observation	0	86817	92884	O/P	0	260100	272589	best guess
1	10679	20552										1	311783	315221		1	144729	157647	O/P
2	20552	28710										2	324946	334026		2	158875	164205	O/P
3	30081	33154														3	182547	188834	O/P
4	41942	45285
5	45285	53723
6	74901	79445
7	79969	85921
8	98554	105664
9	105664	115234
10	116887	126825
11	129528	133982
12	136286	139921
13	169132	181135
14	211005	214258
15	224379	230546
16	231241	242212
17	243126	257179
18	274338	281776
19	283715	293458
20	295913	303193
21	304505	310714
22	340131	344657

## Sheet: 01__p___2_
ActivePerception.ordinal	ActivePerception.onset	ActivePerception.offset	ActivePerception.code01	Hedonic.ordinal	Hedonic.onset	Hedonic.offset	Hedonic.code01	Jamming.ordinal	Jamming.onset	Jamming.offset	Jamming.code01	Observation.ordinal	Observation.onset	Observation.offset	Observation.code01	Simultaneous.ordinal	Simultaneous.onset	Simultaneous.offset	Simultaneous.code01	Structural.ordinal	Structural.onset	Structural.offset	Structural.code01	Unnamed: 24
0	26697	32080		0	87186	97179	relational	0	162153	0										0	246101	250014	relational
1	32080	35934		1	163687	169893
2	37469	40688		2	359453	367367
3	40688	44105
4	44105	60964
5	65467	86509	fuzzy
6	105000	105995
7	152436	163687
8	170240	241545
9	256258	260220
10	260220	277248
11	277248	325158
12	330751	337313
13	337313	358821
14	367705	381387

## Sheet: 01__y___3_
ActivePerception.ordinal	ActivePerception.onset	ActivePerception.offset	ActivePerception.code01	Hedonic.ordinal	Hedonic.onset	Hedonic.offset	Hedonic.code01	Jamming.ordinal	Jamming.onset	Jamming.offset	Jamming.code01	Observation.ordinal	Observation.onset	Observation.offset	Observation.code01	Simultaneous.ordinal	Simultaneous.onset	Simultaneous.offset	Simultaneous.code01	Structural.ordinal	Structural.onset	Structural.offset	Structural.code01	Unnamed: 24
0	11889	14561		0	329276	342470		0	32743	0										0	40530	52988	relational
1	14993	28833		1	343049	352919														1	125713	156749	relational
2	62870	91301																		2	194913	197622	relational
3	94900	110070																		3	250566	265605
4	110070	125713	very fuzzy- almost went structural but decided on perceptual because she is bending in different directions
5	157820	178189
6	182226	194913
7	197622	209214	fuzzy?
8	210355	222997
9	223278	250566
10	268944	278000
11	279866	298677
12	301784	322029

## Sheet: 02__b___2_
ActivePerception.ordinal	ActivePerception.onset	ActivePerception.offset	ActivePerception.code01	Hedonic.ordinal	Hedonic.onset	Hedonic.offset	Hedonic.code01	Jamming.ordinal	Jamming.onset	Jamming.offset	Jamming.code01	Observation.ordinal	Observation.onset	Observation.offset	Observation.code01	Simultaneous.ordinal	Simultaneous.onset	Simultaneous.offset	Simultaneous.code01	Structural.ordinal	Structural.onset	Structural.offset	Structural.code01	Unnamed: 24
0	47443	57592		0	89293	91582	relational	0	55900	0		0	100241	106237	jamming					0	201036	210486
1	61056	71267		1	131574	143407	repetitive					1	219852	228379
2	74095	89347		2	186454	188896						2	264583	271033
3	106149	108719		3	248686	262656	fuzzy
4	108719	110431	quick but perceptual	4	350757	354466
5	112708	131574
6	152637	186454	scaling
7	188962	196833
8	238510	248686
9	278143	298125
10	314819	351239

## Sheet: 02__p___3_
ActivePerception.ordinal	ActivePerception.onset	ActivePerception.offset	ActivePerception.code01	Hedonic.ordinal	Hedonic.onset	Hedonic.offset	Hedonic.code01	Jamming.ordinal	Jamming.onset	Jamming.offset	Jamming.code01	Observation.ordinal	Observation.onset	Observation.offset	Observation.code01	Simultaneous.ordinal	Simultaneous.onset	Simultaneous.offset	Simultaneous.code01	Structural.ordinal	Structural.onset	Structural.offset	Structural.code01	Unnamed: 24
0	52459	55827		0	78192	80988	***	0	193203	0										0	188085	192125
1	55827	62480		1	142930	147239														1	300247	319705	fuzzy if relational
2	62480	72619		2	148490	165415	plucking													2	321817	348045	fuzzy if relational
3	75474	0		3	182383	185293														3	348123	356200	twisting
4	81525	123471		4	195035	212782														4	368265	376177
5	128477	140744		5	261792	267757
6	168985	182383		6	362105	367722
7	215970	243973
8	248819	261232
9	271039	291356	fuzzy
10	384127	391524

## Sheet: 02__y___1_
ActivePerception.ordinal	ActivePerception.onset	ActivePerception.offset	ActivePerception.code01	Hedonic.ordinal	Hedonic.onset	Hedonic.offset	Hedonic.code01	Jamming.ordinal	Jamming.onset	Jamming.offset	Jamming.code01	Observation.ordinal	Observation.onset	Observation.offset	Observation.code01	Simultaneous.ordinal	Simultaneous.onset	Simultaneous.offset	Simultaneous.code01	Structural.ordinal	Structural.onset	Structural.offset	Structural.code01	Unnamed: 24
0	10722	15721						0	87347	0										0	65438	88468	relational
1	23014	30061																		1	105173	116976	relational
2	44565	62391																		2	116976	139835	relational
3	94477	101608																		3	147440	163980
4	183208	191224																		4	165187	180667	relational
5	238077	245273																		5	199650	222551	relational
6	316707	329146																		6	248580	288277	relational
7	329146	340496																		7	303040	310742
8	346828	363648

## Sheet: 03__b___2_
ActivePerception.ordinal	ActivePerception.onset	ActivePerception.offset	ActivePerception.code01	Hedonic.ordinal	Hedonic.onset	Hedonic.offset	Hedonic.code01	Jamming.ordinal	Jamming.onset	Jamming.offset	Jamming.code01	Observation.ordinal	Observation.onset	Observation.offset	Observation.code01	Simultaneous.ordinal	Simultaneous.onset	Simultaneous.offset	Simultaneous.code01	Structural.ordinal	Structural.onset	Structural.offset	Structural.code01	Unnamed: 24
0	12426	15913		0	85864	92008		0	127404	0		0	111330	116464						0	58581	65556	fuzzy
1	15913	20832										1	189589	208588						1	70460	75613
2	20832	37015										2	210580	216925
3	38977	42573										3	260821	266878
4	47349	58581										4	270019	278775
5	77847	81476
6	82699	85864
7	100038	111683
8	125458	156259
9	158949	165571
10	178928	188536
11	216706	230149
12	233250	241525
13	247357	258909
14	279197	310624
15	320277	325926

## Sheet: 03__p___1_
ActivePerception.ordinal	ActivePerception.onset	ActivePerception.offset	ActivePerception.code01	Hedonic.ordinal	Hedonic.onset	Hedonic.offset	Hedonic.code01	Jamming.ordinal	Jamming.onset	Jamming.offset	Jamming.code01	Observation.ordinal	Observation.onset	Observation.offset	Observation.code01	Simultaneous.ordinal	Simultaneous.onset	Simultaneous.offset	Simultaneous.code01	Structural.ordinal	Structural.onset	Structural.offset	Structural.code01	Unnamed: 24
0	29781	60819						0	112428	0
1	61819	69738
2	69738	0
3	70079	72213
4	72213	95210
5	100204	126979
6	128739	145859
7	146563	162744
8	163250	168159
9	168915	194306
10	197254	219513
11	221856	235744
12	236753	247601
13	259030	270490
14	290582	313300
15	346312	360556
16	365080	370803

## Sheet: 03__y___3_
ActivePerception.ordinal	ActivePerception.onset	ActivePerception.offset	ActivePerception.code01	Hedonic.ordinal	Hedonic.onset	Hedonic.offset	Hedonic.code01	Jamming.ordinal	Jamming.onset	Jamming.offset	Jamming.code01	Observation.ordinal	Observation.onset	Observation.offset	Observation.code01	Simultaneous.ordinal	Simultaneous.onset	Simultaneous.offset	Simultaneous.code01	Structural.ordinal	Structural.onset	Structural.offset	Structural.code01	Unnamed: 24
0	30088	41491						0	115890	0		0	252660	257221						0	131697	136396	relational
1	45033	65576										1	335302	346126						1	199466	204175
2	68163	70958										2	348830	356406						2	204426	216433
3	72544	79384
4	80291	89010
5	93362	127015
6	150636	197775
7	217614	245798
8	248721	252535
9	257221	261841
10	273572	329648

## Sheet: 04__b___1_
ActivePerception.ordinal	ActivePerception.onset	ActivePerception.offset	ActivePerception.code01	Hedonic.ordinal	Hedonic.onset	Hedonic.offset	Hedonic.code01	Jamming.ordinal	Jamming.onset	Jamming.offset	Jamming.code01	Observation.ordinal	Observation.onset	Observation.offset	Observation.code01	Simultaneous.ordinal	Simultaneous.onset	Simultaneous.offset	Simultaneous.code01	Structural.ordinal	Structural.onset	Structural.offset	Structural.code01	Unnamed: 24
0	17936	24505		0	107035	111103		0	25171	0		0	31163	49186		0	216180	218376	P/P	0	280767	285875
1	24505	27693		1	153800	160181						1	59232	63806						1	293873	298397
2	27693	29528		2	227777	229911						2	68255	70265						2	306528	314206
3	95764	103664		3	267969	273182						3	72572	76692
4	111610	118227		4	273752	276202	relational					4	90402	94824
5	121717	153077										5	320148	324738
6	164672	186164
7	194839	216180
8	221195	223811
9	223811	227339
10	237157	242403
11	252663	265189
12	265365	267608
13	285972	289856
14	289856	293856
15	302045	306528
16	324738	331084
17	333494	357497

[truncated: 111 more sheets: 04__p___3_, 04__y___2_, 06__b___3_, 06__y___1_, 07__b___2_, 07__p___3_, 07__y___1_, 09__b___3_, 09__p___1_, 09__y___2_, 10__b___3_, 10__p___2_, 10__y___1_, 11__b___2_, 11__p___3_, 11__y___1_, 12__b___2_, 12__p___1_, 12__y___3_, 13__b___1_ …]
