# Supplementary material for: Emergent patterns of interaction with dynamic objects
Source: PLoS One. 2025 Sep 18;20(9):e0331844. doi: 10.1371/journal.pone.0331844 (PMC12445476; doi:10.1371/journal.pone.0331844)
Supplement: S2 Data — Data for the inter-rater reliability analysis. Each line in the table is an individual interactive procedure performed. Each of these procedures were labeled separately by two independent coders, which are shown as two separate columns. (XLSX) [file pone.0331844.s008.xlsx]

## Sheet: Sheet3
Subject Number	Station Code	Order of Station	Timestamp of Action Start	Main Coder IP	Second Coder IP	Agreement
05	b	3	33	1	1	1
05	b	3	38	1	1	1
05	b	3	41	2	2	1		Legend for IP Labels
05	b	3	49	4	4	1		1	Active Perceptual
05	b	3	63	4	4	1		2	Hedonic
05	b	3	108	2	2	1		3	Passive Observational
05	b	3	119	4	4	1		4	Constructive
05	b	3	125	1	1	1
05	b	3	128	4	4	1
05	b	3	132	4	4	1
05	b	3	145	1	1	1		Legend for Station Labels
05	b	3	155	2	2	1		b	Representational
05	b	3	167	1	1	1		y	Abstract
05	b	3	172	2	2	1		p	Biomorphic
05	b	3	179	2	2	1
05	b	3	180	1	4	0
05	b	3	186	2	2	1
05	b	3	187	1	1	1		AGREEMENT PERCENTAGE
05	b	3	199	2	2	1			89.1892
05	b	3	203	2	2	1
05	b	3	208	1	1	1
05	b	3	218	2	2	1
05	b	3	220	1	1	1
05	b	3	228	1	1	1
05	b	3	235	4	4	1
05	b	3	248	4	4	1
05	b	3	254	1	1	1
05	b	3	265	4	4	1
05	b	3	291	4	4	1
05	b	3	301	2	2	1
05	b	3	306	4	4	1
05	b	3	329	1	1	1
05	b	3	332	1	1	1
05	b	3	351	4	4	1
05	b	3	364	1	1	1
05	p	1	15	1	1	1
05	p	1	29	1	1	1
05	p	1	33	1	1	1
05	p	1	48	2	2	1
05	p	1	59	1	1	1
05	p	1	62	2	2	1
05	p	1	69	4	4	1
05	p	1	96	4	2	0
05	p	1	101	2	2	1
05	p	1	107	4	4	1
05	p	1	118	4	4	1
05	p	1	153	1	1	1
05	p	1	197	4	4	1
05	p	1	216	1	4	0
05	p	1	235	4	4	1
05	p	1	247	1	4	0
05	p	1	272	2	2	1
05	p	1	275	4	4	1
05	p	1	287	1	1	1
05	p	1	298	2	2	1
05	p	1	300	1	1	1
05	p	1	319	4	4	1
05	y	2	26	1	1	1
05	y	2	46	4	4	1
05	y	2	106	1	1	1
05	y	2	177	4	4	1
05	y	2	220	4	4	1
05	y	2	252	2	2	1
05	y	2	253	1	1	1
05	y	2	265	2	2	1
05	y	2	296	4	4	1
06	b	3	12	1	1	1
06	b	3	21	1	1	1
06	b	3	31	4	4	1
06	b	3	42	4	2	0
06	b	3	63	4	4	1
06	b	3	86	3	3	1
06	b	3	91	4	4	1
06	b	3	115	1	1	1
06	b	3	118	4	4	1
06	b	3	140	4	4	1
06	b	3	162	1	1	1
06	b	3	169	2	2	1
06	b	3	178	2	2	1
06	b	3	193	3	3	1
06	b	3	206	2	2	1
06	b	3	209	4	4	1
06	b	3	225	4	4	1
06	b	3	231	3	3	1
06	b	3	243	1	1	1
06	b	3	248	3	3	1
06	b	3	275	4	4	1
06	b	3	280	4	4	1
06	b	3	329	4	4	1
06	b	3	341	4	4	1
06	b	3	345	3	3	1
06	p	2	25	2	2	1
06	p	2	30	1	1	1
06	p	2	33	1	1	1
06	p	2	42	1	2	0
06	p	2	78	1	1	1
06	p	2	93	1	1	1
06	p	2	100	4	2	0
06	p	2	134	1	1	1
06	p	2	144	4	4	1
06	p	2	152	1	1	1
06	p	2	165	4	2	0
06	p	2	186	4	2	0
06	p	2	221	1	1	1
06	p	2	225	4	4	1
06	p	2	237	3	3	1
06	p	2	249	1	1	1
06	p	2	271	3	3	1
06	p	2	290	1	4	0
06	p	2	297	4	4	1
06	p	2	310	1	4	0
06	p	2	316	4	4	1
06	y	1	22	1	1	1
06	y	1	29	2	2	1
06	y	1	40	1	1	1
06	y	1	58	4	4	1
06	y	1	77	4	4	1
06	y	1	105	1	1	1
06	y	1	110	2	2	1
06	y	1	182	1	1	1
06	y	1	191	4	4	1
06	y	1	198	3	3	1
06	y	1	220	4	4	1
06	y	1	226	1	1	1
06	y	1	230	4	4	1
06	y	1	242	4	4	1
06	y	1	253	1	1	1
06	y	1	267	1	1	1
06	y	1	301	4	4	1
06	y	1	307	4	4	1
06	y	1	312	3	3	1
06	y	1	328	1	2	0
16	b	2	36	1	1	1
16	b	2	47	1	1	1
16	b	2	51	3	3	1
16	b	2	66	1	1	1
16	b	2	86	1	1	1
16	b	2	88	1	1	1
16	b	2	98	3	3	1
16	b	2	111	3	3	1
16	b	2	125	1	1	1
16	b	2	135	3	3	1
16	b	2	141	1	1	1
16	b	2	151	3	3	1
16	b	2	178	1	1	1
16	b	2	199	1	1	1
16	b	2	219	3	3	1
16	b	2	235	3	3	1
16	b	2	276	4	4	1
16	b	2	296	4	4	1
16	b	2	301	4	4	1
16	b	2	307	3	3	1
16	b	2	321	4	4	1
16	b	2	327	3	3	1
16	b	2	341	1	1	1
16	p	1	2m	1	1	1
16	p	1	10	1	1	1
16	p	1	25	1	1	1
16	p	1	30	1	1	1
16	p	1	45	1	1	1
16	p	1	58	1	1	1
16	p	1	70	1	1	1
16	p	1	90	1	1	1
16	p	1	107	1	2	0
16	p	1	138	1	1	1
16	p	1	153	1	1	1
16	p	1	168	1	4	0
16	p	1	178	1	1	1
16	p	1	202	1	4	0
16	p	1	232	1	1	1
16	p	1	282	1	2	0
16	p	1	307	4	4	1
16	p	1	322	4	4	1
16	p	1	335	4	4	1
16	p	1	354	1	1	1
16	y	3	20	3	3	1
16	y	3	46	1	1	1
16	y	3	55	4	4	1
16	y	3	73	4	4	1
16	y	3	95	1	1	1
16	y	3	98	3	3	1
16	y	3	106	4	1	0
16	y	3	123	4	4	1
16	y	3	132	3	3	1
16	y	3	150	4	4	1
16	y	3	185	2	2	1
16	y	3	195	3	3	1
16	y	3	199	1	1	1
16	y	3	221	4	4	1
16	y	3	245	3	3	1
16	y	3	279	3	3	1
16	y	3	318	4	4	1
20	b	3	29	1	1	1
20	b	3	41	1	1	1
20	b	3	44	1	1	1
20	b	3	46	1	1	1
20	b	3	54	1	1	1
20	b	3	58	1	1	1
20	b	3	68	1	1	1
20	b	3	71	1	1	1
20	b	3	74	1	4	0
20	b	3	93	1	1	1
20	b	3	96	1	3	0
20	b	3	103	1	1	1
20	b	3	106	2	2	1
20	b	3	109	2	2	1
20	b	3	114	1	1	1
20	b	3	119	1	1	1
20	b	3	120	1	2	0
20	b	3	123	1	4	0
20	b	3	129	1	1	1
20	b	3	142	1	3	0
20	b	3	147	4	4	1
20	b	3	166	4	3	0
20	b	3	183	3	4	0
20	b	3	189	4	4	1
20	b	3	195	1	1	1
20	b	3	199	4	4	1
20	b	3	229	4	4	1
20	b	3	238	1	1	1
20	b	3	245	1	1	1
20	b	3	259	1	2	0
20	b	3	267	4	4	1
20	b	3	288	1	1	1
20	b	3	293	1	1	1
20	b	3	307	1	1	1
20	b	3	314	2	2	1
20	b	3	320	2	2	1
20	b	3	328	1	2	0
20	b	3	332	4	4	1
20	p	2	40	1	1	1
20	p	2	50	1	1	1
20	p	2	53	1	1	1
20	p	2	81	1	1	1
20	p	2	90	1	2	0
20	p	2	116	2	2	1
20	p	2	122	2	2	1
20	p	2	126	1	1	1
20	p	2	137	2	2	1
20	p	2	145	1	1	1
20	p	2	157	1	1	1
20	p	2	160	4	4	1
20	p	2	169	2	2	1
20	p	2	171	1	1	1
20	p	2	174	1	2	0
20	p	2	178	2	2	1
20	p	2	201	1	1	1
20	p	2	213	1	1	1
20	p	2	226	2	2	1
20	p	2	240	1	1	1
20	p	2	243	1	3	0
20	p	2	270	1	4	0
20	p	2	277	4	4	1
20	p	2	288	1	1	1
20	p	2	309	2	2	1
20	p	2	320	3	3	1
20	p	2	349	3	3	1
20	p	2	377	3	3	1
20	p	2	391	1	1	1
20	y	1	15	1	1	1
20	y	1	17	1	1	1
20	y	1	25	1	1	1
20	y	1	29	4	4	1
20	y	1	34	1	1	1
20	y	1	38	1	1	1
20	y	1	45	4	4	1
20	y	1	53	4	4	1
20	y	1	60	4	4	1
20	y	1	67	1	1	1
20	y	1	75	1	1	1
20	y	1	82	4	4	1
20	y	1	86	4	4	1
20	y	1	89	1	1	1
20	y	1	93	1	1	1
20	y	1	101	4	4	1
20	y	1	117	1	1	1
20	y	1	134	1	1	1
20	y	1	145	1	1	1
20	y	1	152	4	4	1
20	y	1	158	4	4	1
20	y	1	165	1	1	1
20	y	1	174	1	1	1
20	y	1	182	4	4	1
20	y	1	192	4	4	1
20	y	1	214	1	1	1
20	y	1	226	1	1	1
20	y	1	241	1	1	1
20	y	1	261	1	2	0
20	y	1	282	1	1	1
20	y	1	304	4	4	1
20	y	1	326	1	1	1
20	y	1	331	1	1	1
20	y	1	339	1	1	1
20	y	1	369	1	1	1
20	y	1	401	1	1	1
21	b	1	15	1	1	1
21	b	1	29	1	1	1
21	b	1	33	1	1	1
21	b	1	38	1	1	1
21	b	1	42	1	1	1
21	b	1	55	1	1	1
21	b	1	72	1	1	1
21	b	1	85	2	2	1
21	b	1	93	4	4	1
21	b	1	108	1	1	1
21	b	1	119	1	4	0
21	b	1	133	1	1	1
21	b	1	145	4	4	1
21	b	1	151	1	4	0
21	b	1	155	4	4	1
21	b	1	166	1	1	1
21	b	1	171	1	1	1
21	b	1	185	1	1	1
21	b	1	190	1	1	1
21	b	1	194	1	2	0
21	b	1	198	4	4	1
21	b	1	214	4	4	1
21	b	1	228	4	4	1
21	b	1	253	1	1	1
21	b	1	261	4	4	1
21	b	1	267	1	1	1
21	b	1	272	4	4	1
21	b	1	288	4	4	1
21	b	1	310	4	4	1
21	b	1	326	1	2	0
21	b	1	334	1	4	0
21	b	1	350	1	1	1
21	b	1	362	1	1	1
21	p	2	17	1	2	0
21	p	2	27	1	1	1
21	p	2	35	1	1	1
21	p	2	61	1	1	1
21	p	2	66	1	1	1
21	p	2	107	4	4	1
21	p	2	114	1	1	1
21	p	2	132	2	2	1
21	p	2	141	1	1	1
21	p	2	159	1	1	1
21	p	2	188	1	1	1
21	p	2	204	1	1	1
21	p	2	239	4	4	1
21	p	2	257	4	4	1
21	p	2	264	1	1	1
21	p	2	274	3	3	1
21	p	2	279	1	1	1
21	p	2	294	4	4	1
21	p	2	328	1	1	1
21	p	2	345	1	1	1
21	p	2	350	3	3	1
21	y	3	0m	4	4	1
21	y	3	13	1	1	1
21	y	3	30	4	4	1
21	y	3	57	4	4	1
21	y	3	68	1	1	1
21	y	3	85	4	4	1
21	y	3	88	4	4	1
21	y	3	117	1	1	1
21	y	3	167	4	4	1
21	y	3	180	2	2	1
21	y	3	201	4	4	1
21	y	3	219	1	1	1
21	y	3	240	2	2	1
21	y	3	251	1	1	1
21	y	3	269	4	4	1
24	b	2	44	1	1	1
24	b	2	57	1	1	1
24	b	2	106	3	3	1
24	b	2	116	1	1	1
24	b	2	149	1	1	1
24	b	2	183	2	2	1
24	b	2	187	1	1	1
24	b	2	189	2	2	1
24	b	2	200	1	1	1
24	b	2	205	1	1	1
24	b	2	215	2	2	1
24	b	2	227	2	2	1
24	b	2	242	1	1	1
24	b	2	247	4	4	1
24	b	2	250	1	1	1
24	b	2	276	2	2	1
24	b	2	284	1	1	1
24	b	2	287	2	2	1
24	b	2	300	1	1	1
24	b	2	314	1	1	1
24	b	2	321	2	2	1
24	b	2	330	1	1	1
24	b	2	339	2	2	1
24	b	2	341	1	1	1
24	b	2	351	1	1	1
24	b	2	353	1	1	1
24	b	2	358	1	1	1
24	b	2	446	1	1	1
24	p	1	900	1	1	1
24	p	1	5300	1	1	1
24	p	1	6700	1	1	1
24	p	1	100	1	1	1
24	p	1	241	1	2	0
24	p	1	265	1	1	1
24	p	1	319	1	1	1
24	y	3	20	1	1	1
24	y	3	94	1	1	1
24	y	3	104	4	1	0
24	y	3	111	1	1	1
24	y	3	117	4	4	1
24	y	3	120	1	1	1
24	y	3	135	1	1	1
24	y	3	152	1	1	1
24	y	3	162	1	1	1
24	y	3	248	1	1	1
24	y	3	282	2	2	1
24	y	3	294	1	1	1
24	y	3	308	1	1	1
24	y	3	340	1	1	1
24	y	3	362	1	4	0
24	y	3	408	1	1	1
24	y	3	410	1	1	1
29	b	2	0	1	1	1
29	b	2	10	1	1	1
29	b	2	13	1	1	1
29	b	2	22	1	1	1
29	b	2	30	1	1	1
29	b	2	38	1	2	0
29	b	2	50	1	1	1
29	b	2	52	1	1	1
29	b	2	67	1	1	1
29	b	2	73	1	2	0
29	b	2	75	1	2	0
29	b	2	84	1	1	1
29	b	2	98	1	2	0
29	b	2	114	2	2	1
29	b	2	135	1	1	1
29	b	2	146	1	1	1
29	b	2	156	2	2	1
29	b	2	167	1	1	1
29	b	2	227	1	2	0
29	b	2	230	1	1	1
29	b	2	251	2	2	1
29	b	2	275	1	1	1
29	b	2	293	1	1	1
29	b	2	301	2	2	1
29	b	2	306	2	2	1
29	b	2	325	2	2	1
29	p	1	20	1	1	1
29	p	1	26	1	1	1
29	p	1	30	1	1	1
29	p	1	34	1	1	1
29	p	1	42	1	1	1
29	p	1	46	1	1	1
29	p	1	65	1	4	0
29	p	1	75	1	1	1
29	p	1	98	1	1	1
29	p	1	162	1	1	1
29	p	1	188	2	1	0
29	p	1	211	1	1	1
29	p	1	221	1	1	1
29	p	1	233	1	1	1
29	p	1	256	1	1	1
29	p	1	273	1	1	1
29	p	1	308	1	1	1
29	y	3	0m	4	4	1
29	y	3	13	1	1	1
29	y	3	29	4	1	0
29	y	3	33	1	1	1
29	y	3	39	1	1	1
29	y	3	70	1		0
29	y	3	71	1	2	0
29	y	3	83	2	2	1
29	y	3	96	1	1	1
29	y	3	103	2	1	0
29	y	3	114	1	1	1
29	y	3	149	2	2	1
29	y	3	172	2	2	1
29	y	3	175	4	4	1
29	y	3	191	3	3	1
29	y	3	201	1	1	1
29	y	3	206	3	3	1
29	y	3	215	1	1	1
29	y	3	247	3	3	1
29	y	3	264	1	1	1
29	y	3	287	1	1	1
29	y	3	304	1	1	1
29	y	3	309	4	4	1
38	b	1	15	1	1	1
38	b	1	20	1	1	1
38	b	1	32	1	1	1
38	b	1	44	4	4	1
38	b	1	50	1	1	1
38	b	1	53	1	1	1
38	b	1	57	4	4	1
38	b	1	66	1	1	1
38	b	1	74	1	4	0
38	b	1	82	1	1	1
38	b	1	87	1	1	1
38	b	1	98	1	1	1
38	b	1	100	1	1	1
38	b	1	106	1	4	0
38	b	1	108	1	4	0
38	b	1	110	1	1	1
38	b	1	120	4	4	1
38	b	1	135	1	1	1
38	b	1	144	1	1	1
38	b	1	163	3	3	1
38	b	1	174	3	3	1
38	b	1	188	3	3	1
38	b	1	194	2	3	0
38	b	1	202	3	3	1
38	b	1	217	2	2	1
38	b	1	229	1	3	0
38	b	1	244	2	3	0
38	b	1	253	2	2	1
38	b	1	297	4	4	1
38	b	1	305	2	2	1
38	b	1	313	2	4	0
38	b	1	325	2	2	1
38	b	1	328	4	4	1
38	b	1	335	2	2	1
38	b	1	339	1	1	1
38	b	1	346	4	4	1
38	b	1	358	2	2	1
38	b	1	389	2	2	1
38	b	1	409	2	2	1
38	b	1	421	1	1	1
38	b	1	425	1	1	1
38	p	3	23	2	2	1
38	p	3	36	2	2	1
38	p	3	60	4	4	1
38	p	3	64	2	2	1
38	p	3	73	1	1	1
38	p	3	79	1	1	1
38	p	3	99	2	2	1
38	p	3	127	4	2	0
38	p	3	134	4	4	1
38	p	3	143	1	2	0
38	p	3	160	4	4	1
38	p	3	187	4	4	1
38	p	3	215	4	4	1
38	p	3	227	2	2	1
38	p	3	242	1	1	1
38	p	3	305	4	4	1
38	p	3	334	1	2	0
38	p	3	346	4	4	1
38	y	2	33	1	1	1
38	y	2	36	1	1	1
38	y	2	44	1	1	1
38	y	2	50	4	4	1
38	y	2	76	4	4	1
38	y	2	98	2	3	0
38	y	2	105	2	3	0
38	y	2	107	1	1	1
38	y	2	150	2	3	0
38	y	2	154	1	1	1
38	y	2	164	4	4	1
38	y	2	185	4	4	1
38	y	2	196	1	1	1
38	y	2	207	1	1	1
38	y	2	246	4	4	1
38	y	2	272	4	4	1
38	y	2	288	1	1	1
38	y	2	323	4	4	1
38	y	2	332	1	1	1
38	y	2	354	2	2	1
38	y	2	367	4	4	1
38	y	2	387	4	4	1
38	y	2	415	3	3	1
41	b	1	82	1	1	1
41	b	1	96	1	1	1
41	b	1	112	4	4	1
41	b	1	118	1	1	1
41	b	1	132	1	1	1
41	b	1	149	1	1	1
41	b	1	152	1	1	1
41	b	1	173	1	1	1
41	b	1	182	4	4	1
41	b	1	205	2	2	1
41	b	1	208	2	2	1
41	b	1	212	2	1	0
41	b	1	253	1	1	1
41	b	1	256	1	1	1
41	b	1	261	2	2	1
41	b	1	275	1	1	1
41	b	1	294	1	4	0
41	b	1	302	1	1	1
41	b	1	316	1	1	1
41	b	1	329	3	3	1
41	b	1	340	1	1	1
41	b	1	350	1	1	1
41	b	1	374	4	1	0
41	b	1	380	1	1	1
41	p	3	35	1	2	0
41	p	3	48	1	1	1
41	p	3	66	1	1	1
41	p	3	84	2	2	1
41	p	3	92	1	2	0
41	p	3	98	4	4	1
41	p	3	135	1	1	1
41	p	3	143	1	1	1
41	p	3	161	1	1	1
41	p	3	167	2	2	1
41	p	3	176	1	1	1
41	p	3	180	2	2	1
41	p	3	182	1	1	1
41	p	3	197	1	2	0
41	p	3	205	2	2	1
41	p	3	220	1	1	1
41	p	3	236	4	4	1
41	p	3	245	1	2	0
41	p	3	260	1	1	1
41	p	3	272	4	4	1
41	p	3	282	1	2	0
41	p	3	292	2	2	1
41	p	3	300	3	3	1
41	p	3	314	4	4	1
41	p	3	318	1	1	1
41	p	3	329	2	1	0
41	y	2	35	1	1	1
41	y	2	50	4	4	1
41	y	2	58	2	2	1
41	y	2	60	1	1	1
41	y	2	73	2	2	1
41	y	2	76	1	1	1
41	y	2	81	1	1	1
41	y	2	100	1	1	1
41	y	2	112	4	4	1
41	y	2	142	4	4	1
41	y	2	160	1	2	0
41	y	2	187	4	4	1
41	y	2	194	1	1	1
41	y	2	210	1	1	1
41	y	2	224	1	1	1
41	y	2	265	4	4	1
41	y	2	318	1	1	1
41	y	2	328	4	4	1
43	b	3	29	1	1	1
43	b	3	32	2	2	1
43	b	3	51	3	3	1
43	b	3	60	1	1	1
43	b	3	64	2	2	1
43	b	3	70	2	1	0
43	b	3	76	3	3	1
43	b	3	86	3	3	1
43	b	3	91	1	1	1
43	b	3	93	2	2	1
43	b	3	107	3	3	1
43	b	3	113	2	2	1
43	b	3	130	3	3	1
43	b	3	151	1	1	1
43	b	3	157	3	3	1
43	b	3	169	1	1	1
43	b	3	177	1	1	1
43	b	3	187	2	2	1
43	b	3	198	3	3	1
43	b	3	201	1	1	1
43	b	3	214	3	3	1
43	b	3	237	3	3	1
43	b	3	254	1	1	1
43	b	3	262	2	2	1
43	b	3	267	3	3	1
43	b	3	288	1	1	1
43	b	3	298	1	1	1
43	b	3	304	2	2	1
43	b	3	315	3	3	1
43	b	3	325	3	3	1
43	b	3	344	1	1	1
43	p	2	76	1	1	1
43	p	2	88	1	1	1
43	p	2	101	1	1	1
43	p	2	107	2	2	1
43	p	2	121	1	1	1
43	p	2	140	2	2	1
43	p	2	155	1	1	1
43	p	2	234	1	1	1
43	p	2	246	1	1	1
43	p	2	266	3	3	1
43	p	2	302	1	1	1
43	p	2	309	1	1	1
43	p	2	339	3	3	1
43	p	2	354	3	3	1
43	p	2	363	4	4	1
43	p	2	373	3	3	1
43	y	1	9m	1	1	1
43	y	1	14	4	4	1
43	y	1	17	4	4	1
43	y	1	32	1	1	1
43	y	1	54	4	1	0
43	y	1	67	4	4	1
43	y	1	96	4	4	1
43	y	1	131	1	1	1
43	y	1	139	1	1	1
43	y	1	155	3	3	1
43	y	1	166	4	4	1
43	y	1	191	3	3	1
43	y	1	203	3	3	1
43	y	1	212	4	4	1
43	y	1	229	4	4	1
43	y	1	233	3	3	1
43	y	1	257	3	3	1
43	y	1	273	3	3	1
43	y	1	316	1	1	1
43	y	1	327	3	3	1
43	y	1	335	1	1	1
43	y	1	344	3	3	1
43	y	1	350	1	1	1
43	y	1	362	4	4	1
