# Supplementary material for: Emergent patterns of interaction with dynamic objects
Source: PLoS One. 2025 Sep 18;20(9):e0331844. doi: 10.1371/journal.pone.0331844 (PMC12445476; doi:10.1371/journal.pone.0331844)
Supplement: S3 Data — Raw output from Qualtrics survey conducted with all participants. (CSV) [file pone.0331844.s009.csv]

StartDate	EndDate	Status	IPAddress	Progress	Duration (in seconds)	Finished	RecordedDate	ResponseId	RecipientLastName	RecipientFirstName	RecipientEmail	ExternalReference	LocationLatitude	LocationLongitude	DistributionChannel	UserLanguage	Q1_1	Q1_2	Q1_3	Q2	Q3_1	Q3_2	Q3_3	Q3_4	Q3_5	Q3_6	Q3_7	Q3_8	Q3_9	Q4_1	Q4_2	Q4_3	Q4_4	Q4_5	Q4_6	Q4_7	Q4_8	Q4_9	Q5_1	Q5_2	Q5_3	Q5_4	Q5_5	Q5_6	Q5_7	Q5_8	Q5_9	Q6	Q7
Start Date	End Date	Response Type	IP Address	Progress	Duration (in seconds)	Finished	Recorded Date	Response ID	Recipient Last Name	Recipient First Name	Recipient Email	External Data Reference	Location Latitude	Location Longitude	Distribution Channel	User Language	Please rank the stations (by dragging the options) from your favorite (1) to least favorite (3). - Blue Station	Please rank the stations (by dragging the options) from your favorite (1) to least favorite (3). - Pink Station	Please rank the stations (by dragging the options) from your favorite (1) to least favorite (3). - Yellow Station	Why? (You can choose to elaborate on your top choice, bottom choice, or all three.)	Please rate your agreement with the following statements for the Pink Station - Touching the objects in this station felt good.	Please rate your agreement with the following statements for the Pink Station - Once I touched the objects in this station, I wanted to keep touching them.	Please rate your agreement with the following statements for the Pink Station - The objects in this station behaved in ways that surprised me.	Please rate your agreement with the following statements for the Pink Station - The objects in this station behaved in ways that seem familiar in everyday life.	Please rate your agreement with the following statements for the Pink Station - In this station, I felt like I had control over the objects.	Please rate your agreement with the following statements for the Pink Station - In this station, I was aware of my own body.	Please rate your agreement with the following statements for the Pink Station - The objects in this station behaved in ways that I found frustrating.	Please rate your agreement with the following statements for the Pink Station - I noticed that the objects had a fixed form.	Please rate your agreement with the following statements for the Pink Station - This station seems like art.	Please rate your agreement with the following statements for the Blue Station. - Touching the objects in this station felt good.	Please rate your agreement with the following statements for the Blue Station. - Once I touched the objects in this station, I wanted to keep touching them.	Please rate your agreement with the following statements for the Blue Station. - The objects in this station behaved in ways that surprised me.	Please rate your agreement with the following statements for the Blue Station. - The objects in this station behaved in ways that seem familiar in everyday life.	Please rate your agreement with the following statements for the Blue Station. - In this station, I felt like I had control over the objects.	Please rate your agreement with the following statements for the Blue Station. - In this station, I was aware of my own body.	Please rate your agreement with the following statements for the Blue Station. - The objects in this station behaved in ways that I found frustrating.	Please rate your agreement with the following statements for the Blue Station. - I noticed that the objects had a fixed form.	Please rate your agreement with the following statements for the Blue Station. - This station seems like art.	Please rate your agreement with the following statements for the Yellow Station. - Touching the objects in this station felt good.	Please rate your agreement with the following statements for the Yellow Station. - Once I touched the objects in this station, I wanted to keep touching them.	Please rate your agreement with the following statements for the Yellow Station. - The objects in this station behaved in ways that surprised me.	Please rate your agreement with the following statements for the Yellow Station. - The objects in this station behaved in ways that seem familiar in everyday life.	Please rate your agreement with the following statements for the Yellow Station. - In this station, I felt like I had control over the objects.	Please rate your agreement with the following statements for the Yellow Station. - In this station, I was aware of my own body.	Please rate your agreement with the following statements for the Yellow Station. - The objects in this station behaved in ways that I found frustrating.	Please rate your agreement with the following statements for the Yellow Station. - I noticed that the objects had a fixed form.	Please rate your agreement with the following statements for the Yellow Station. - This station seems like art.	Do you think your interaction with the objects in a station changed as time went on, and if so, how?	What is your age? If you prefer not to say, please type 0.
{"ImportId":"startDate","timeZone":"America/Denver"}	{"ImportId":"endDate","timeZone":"America/Denver"}	{"ImportId":"status"}	{"ImportId":"ipAddress"}	{"ImportId":"progress"}	{"ImportId":"duration"}	{"ImportId":"finished"}	{"ImportId":"recordedDate","timeZone":"America/Denver"}	{"ImportId":"_recordId"}	{"ImportId":"recipientLastName"}	{"ImportId":"recipientFirstName"}	{"ImportId":"recipientEmail"}	{"ImportId":"externalDataReference"}	{"ImportId":"locationLatitude"}	{"ImportId":"locationLongitude"}	{"ImportId":"distributionChannel"}	{"ImportId":"userLanguage"}	{"ImportId":"QID38_1"}	{"ImportId":"QID38_2"}	{"ImportId":"QID38_3"}	{"ImportId":"QID29_TEXT"}	{"ImportId":"QID53_1"}	{"ImportId":"QID53_2"}	{"ImportId":"QID53_3"}	{"ImportId":"QID53_4"}	{"ImportId":"QID53_5"}	{"ImportId":"QID53_6"}	{"ImportId":"QID53_7"}	{"ImportId":"QID53_8"}	{"ImportId":"QID53_9"}	{"ImportId":"QID56_1"}	{"ImportId":"QID56_2"}	{"ImportId":"QID56_3"}	{"ImportId":"QID56_4"}	{"ImportId":"QID56_5"}	{"ImportId":"QID56_6"}	{"ImportId":"QID56_7"}	{"ImportId":"QID56_8"}	{"ImportId":"QID56_9"}	{"ImportId":"QID57_1"}	{"ImportId":"QID57_2"}	{"ImportId":"QID57_3"}	{"ImportId":"QID57_4"}	{"ImportId":"QID57_5"}	{"ImportId":"QID57_6"}	{"ImportId":"QID57_7"}	{"ImportId":"QID57_8"}	{"ImportId":"QID57_9"}	{"ImportId":"QID58_TEXT"}	{"ImportId":"QID13_TEXT"}
2021-07-21 07:53:21	2021-07-21 07:56:08	Survey Preview		100	166	True	2021-07-21 07:56:09	R_1hKyINSHikVpUj6					42.3737030029296875	-71.1284027099609375	preview	EN	3	1	2	i like station 1																													21
2021-07-21 13:35:18	2021-07-21 13:37:24	Survey Preview		100	126	True	2021-07-21 13:37:26	R_2duOk6tleZU7UZe					42.3737030029296875	-71.1284027099609375	preview	EN	3	1	2		Neither agree nor disagree	Somewhat disagree	Somewhat disagree	Somewhat disagree	Somewhat disagree	Somewhat disagree	Neither agree nor disagree	Neither agree nor disagree	Neither agree nor disagree	Neither agree nor disagree	Strongly disagree	Somewhat disagree	Somewhat disagree	Neither agree nor disagree	Somewhat disagree	Somewhat disagree	Neither agree nor disagree	Neither agree nor disagree	Strongly disagree	Somewhat disagree	Somewhat disagree	Somewhat disagree	Somewhat disagree	Somewhat disagree	Somewhat disagree	Somewhat disagree	Somewhat disagree		54
2021-08-03 07:52:19	2021-08-03 07:53:52	Survey Preview		100	92	True	2021-08-03 07:53:53	R_07IWtQj1cODajbr					42.3737030029296875	-71.1284027099609375	preview	EN	2	1	3	kjhjh	Strongly disagree	Neither agree nor disagree	Somewhat disagree	Somewhat disagree	Neither agree nor disagree	Neither agree nor disagree	Neither agree nor disagree	Neither agree nor disagree	Somewhat disagree	Somewhat agree		Neither agree nor disagree	Strongly disagree		Somewhat disagree	Somewhat disagree	Somewhat disagree	Somewhat agree	Somewhat disagree	Somewhat agree		Somewhat disagree	Somewhat agree	Neither agree nor disagree	Somewhat disagree	Somewhat disagree	Neither agree nor disagree	klmlknlkn	0
2021-08-17 06:54:39	2021-08-17 06:55:40	Survey Preview		100	60	True	2021-08-17 06:55:41	R_1hT0ZEH2V09vsoM					42.3737030029296875	-71.1284027099609375	preview	EN	2	1	3	s	Strongly disagree	Somewhat disagree	Strongly disagree	Somewhat disagree	Somewhat disagree	Somewhat disagree	Neither agree nor disagree	Somewhat disagree	Neither agree nor disagree	Neither agree nor disagree	Neither agree nor disagree	Neither agree nor disagree	Neither agree nor disagree	Neither agree nor disagree	Somewhat agree	Neither agree nor disagree	Somewhat agree	Somewhat agree	Strongly disagree	Somewhat disagree	Somewhat disagree	Somewhat disagree	Somewhat disagree	Somewhat disagree	Somewhat disagree	Somewhat disagree	Somewhat disagree	s	s
2021-08-17 08:01:01	2021-08-17 08:03:00	IP Address	65.112.8.60	100	119	True	2021-08-17 08:03:01	R_3DucTDcrwdgnchs					42.3737030029296875	-71.1284027099609375	anonymous	EN	1	3	2	testing	Strongly disagree	Somewhat disagree	Neither agree nor disagree	Somewhat disagree	Neither agree nor disagree	Neither agree nor disagree	Somewhat agree	Strongly agree	Neither agree nor disagree	Somewhat disagree	Somewhat disagree	Strongly agree	Somewhat disagree	Somewhat agree	Somewhat disagree	Somewhat agree	Neither agree nor disagree	Somewhat agree	Strongly disagree	Somewhat disagree	Neither agree nor disagree	Somewhat agree	Neither agree nor disagree	Somewhat disagree	Somewhat agree	Neither agree nor disagree	Somewhat disagree	testing	0
2021-08-17 08:13:12	2021-08-17 08:52:59	IP Address	65.112.8.49	100	2387	True	2021-08-17 08:52:59	R_2ZCYfGWY3vaFU7P					42.3737030029296875	-71.1284027099609375	anonymous	EN	1	2	3	I like blue station the most because they were shapes I'm most used to. Their size and light weight made them easier to hold. It was interesting to see and hear a bag of chips being vacuumed, the rest wasn't as noticeable but they were still palpable by touch. I prefer this over the pink station mostly because I felt like the blue station had more prominent changes. In the pink station, there wer…	Strongly agree	Strongly agree	Somewhat disagree	Strongly disagree	Strongly agree	Strongly agree	Strongly disagree	Strongly disagree	Strongly agree	Strongly agree	Strongly agree	Somewhat disagree	Strongly agree	Strongly agree	Strongly agree	Strongly disagree	Strongly agree	Somewhat disagree	Somewhat disagree	Somewhat agree	Strongly agree	Strongly disagree	Neither agree nor disagree	Strongly agree	Somewhat disagree	Strongly agree	Somewhat agree	When the objects first started to be vacuumed, I thought that was a result of my interactions with certain items. However, as I try to touch other objects to see how that affects the vacuuming, it seems that the vacuum time was random. I also started out observing everything and touching everything at least once, but after time went on, I tended to just touch the same locations or observed intere…	20
2021-08-17 09:23:21	2021-08-17 13:29:37	IP Address	65.112.8.49	100	14775	True	2021-08-17 13:29:37	R_2UhX976JjW15vck					42.3737030029296875	-71.1284027099609375	anonymous	EN	1	3	2	Blue first place because objects were the most satisfying to squeeze (and probably because I knew what they were?)	Somewhat agree	Somewhat disagree	Neither agree nor disagree	Neither agree nor disagree	Somewhat disagree	Strongly agree	Strongly disagree	Strongly disagree	Somewhat agree	Strongly agree	Strongly agree	Somewhat agree	Neither agree nor disagree	Somewhat agree	Strongly agree	Strongly disagree	Somewhat disagree	Neither agree nor disagree	Neither agree nor disagree	Somewhat disagree	Strongly disagree	Somewhat disagree	Somewhat disagree	Strongly agree	Somewhat disagree	Strongly agree	Somewhat agree	Yes and no. For familiar object (station blue) I kept interacting with the objects because of a satisfying haptic feedback (especially the green bell pepper). Whereas for more "abstract objects" (i.e. station yellow), I first interacted with them out of curiosity and then I did not know what to do anymore	27
2021-08-17 13:33:17	2021-08-17 14:33:11	IP Address	65.112.8.49	100	3594	True	2021-08-17 14:33:12	R_2rvYvWfUatYXP3r					42.3737030029296875	-71.1284027099609375	anonymous	EN	2	1	3	The pink station was surreal, it felt like I was in some sort of scifi movie. That was especially true when the alien worm type thing started to expand and contract and move around. Super interesting, it seemed like it was alive. I liked the blue station next. It was surreal to see everyday objects in that format. The structures were heavier than expected, and the pepper was probably my favorite.…	Strongly agree	Strongly agree	Strongly agree	Somewhat disagree	Somewhat disagree	Strongly agree	Somewhat disagree	Somewhat disagree	Strongly agree	Strongly agree	Strongly agree	Somewhat disagree	Strongly agree	Strongly agree	Neither agree nor disagree	Somewhat disagree	Somewhat agree	Somewhat agree	Strongly agree	Strongly agree	Somewhat disagree	Somewhat disagree	Somewhat disagree	Neither agree nor disagree	Somewhat disagree	Strongly agree	Strongly agree	The pink alien object appeared to change the most while touching it, and I was fascinated with it the entire time. In the blue station, I found myself playing detective, trying to tell if the changes in the chip bag had to do with the object or just the nature of chip bags. I could not quite tell what was 'normal' and what was not. I kept trying to detect changes in the pepper and pin but could n…	22
2021-08-17 14:43:26	2021-08-17 15:33:59	IP Address	65.112.8.49	100	3032	True	2021-08-17 15:33:59	R_2azadlLic76glOG					42.3737030029296875	-71.1284027099609375	anonymous	EN	2	3	1	The blue station was neat because of the recognizable objects, but I felt like I didn't know what to *do* with things like the pepper that were mostly a ball. The bag of chips was wild, but once I got used to it, I felt like I couldn't touch it. The yellow station was my favorite because the objects were more abstract and complicated in shape, so I felt like there was more to explore. The pink st…	Strongly disagree	Somewhat disagree	Somewhat disagree	Somewhat agree	Strongly disagree	Neither agree nor disagree	Somewhat disagree	Somewhat agree	Strongly agree	Somewhat agree	Strongly agree	Somewhat agree	Somewhat agree	Strongly agree	Somewhat agree	Somewhat agree	Neither agree nor disagree	Strongly agree	Neither agree nor disagree	Strongly agree	Strongly agree	Strongly disagree	Somewhat agree	Strongly disagree	Strongly disagree	Somewhat disagree	Strongly agree	Yes. I became more comfortable with touching and experimenting with the object to see what they could "do". Even in the pink station, I was very hesitant to touch it at first, but I gradually felt more curious to know more about how it acted in different positions.	27
2021-08-17 16:00:46	2021-08-17 16:35:49	IP Address	65.112.8.49	100	2103	True	2021-08-17 16:35:50	R_1QgPY9lrpGuN13B					42.3737030029296875	-71.1284027099609375	anonymous	EN	3	1	2	The pink station aesthetic was really nice, and I could entertain myself with the moveable mound at the bottom and the worm friend. Yellow was nice because the background reminded me of a truman show-esque backdrop, but things felt pretty stagnant. The blue was kind of annoying because the cords were too short and I couldn't eat the chips	Strongly agree	Somewhat agree	Somewhat disagree	Somewhat agree	Strongly agree	Somewhat agree	Strongly disagree	Strongly disagree	Strongly agree	Somewhat disagree	Somewhat disagree	Strongly disagree	Strongly disagree	Somewhat disagree	Somewhat agree	Somewhat agree	Somewhat agree	Strongly agree	Somewhat agree	Somewhat agree	Somewhat disagree	Somewhat agree	Somewhat agree	Somewhat agree	Somewhat disagree	Somewhat agree	Strongly agree	The pink and yellow stations felt somewhat static, I heard air hissing but not much seemed to change. In the blue station, the chips, roller, and jalapeno periodically because stiffer and softer. As they did this, I shifted from squishing to knocking and tried to see how well they held their shape and also how solid they were.	20
2021-08-18 12:32:16	2021-08-18 13:28:02	IP Address	65.112.8.49	100	3345	True	2021-08-18 13:28:02	R_2EnmjA60s8E3N0s					42.3737030029296875	-71.1284027099609375	anonymous	EN	3	2	1	more to do	Neither agree nor disagree	Somewhat agree	Somewhat disagree	Strongly disagree	Strongly disagree	Neither agree nor disagree	Strongly disagree	Neither agree nor disagree	Strongly agree	Neither agree nor disagree	Somewhat agree	Somewhat agree	Somewhat disagree	Strongly disagree	Neither agree nor disagree	Somewhat disagree	Strongly disagree	Neither agree nor disagree	Neither agree nor disagree	Somewhat agree	Strongly agree	Somewhat disagree	Strongly disagree	Neither agree nor disagree	Somewhat agree	Somewhat agree	Somewhat agree	yes, if they did some thing I tried to incoporate that change in my actions	49
2021-08-23 07:35:57	2021-08-23 08:37:02	IP Address	65.112.8.20	100	3664	True	2021-08-23 08:37:02	R_1LFgqto3A65iObs					42.3737030029296875	-71.1284027099609375	anonymous	EN	1	2	3	The sound from the air leaving the chip bag in the blue station was entertaining and interesting to watch. I enjoyed the tactile aspect of the pink station, and the yellow station I wasn't sure how to interact with the items.	Somewhat agree	Somewhat agree	Somewhat disagree	Neither agree nor disagree	Strongly agree	Somewhat agree	Somewhat disagree	Somewhat agree	Strongly agree	Somewhat agree	Strongly agree	Somewhat disagree	Somewhat agree	Strongly agree	Neither agree nor disagree	Somewhat disagree	Somewhat disagree	Somewhat agree	Somewhat disagree	Somewhat disagree	Neither agree nor disagree	Somewhat disagree	Somewhat agree	Somewhat agree	Somewhat agree	Somewhat agree	Somewhat agree	yes. I kept expecting something to happen so I would try moving and touching them in different ways as time went on.	34
2021-08-23 09:00:32	2021-08-23 09:36:19	IP Address	65.112.8.20	100	2147	True	2021-08-23 09:36:19	R_3Pw7cQEq5dLLNNX					42.3737030029296875	-71.1284027099609375	anonymous	EN	1	3	2	I have no idea what I am doing or what I just did. But, I enjoyed this experiment. I chose blue since it reminded me of food at a beach! Now I am hungry. The Yellow station I chose second since I could see and feel the air moving around the black wrapped thing and watched the purple mold change shape. The pink station was definitely feeling odd. Reminded me of asbestos, the small intestine/vacuum…	Strongly disagree	Somewhat disagree	Somewhat disagree	Somewhat disagree	Neither agree nor disagree	Somewhat agree	Somewhat disagree	Somewhat agree	Neither agree nor disagree	Somewhat agree	Somewhat agree	Strongly agree	Neither agree nor disagree	Strongly agree	Somewhat agree	Somewhat disagree	Somewhat agree	Somewhat agree	Somewhat disagree	Somewhat disagree	Somewhat disagree	Somewhat agree	Somewhat disagree	Somewhat agree	Somewhat disagree	Somewhat agree	Somewhat agree	yes the chips changed from a full bag to a squished/compacted bag and the green pepper changed how it felt, the purple mold changed and the black wrapped (cable?) changed too! The pink station just confused me. :)	43
2021-08-23 09:37:37	2021-08-23 10:02:12	IP Address	65.112.8.20	100	1474	True	2021-08-23 10:02:12	R_1hZ0XJXoQTIMw7g					42.3737030029296875	-71.1284027099609375	anonymous	EN	1	3	2	Not as much to do on Pink	Somewhat disagree	Somewhat disagree	Neither agree nor disagree	Strongly disagree	Strongly disagree	Neither agree nor disagree	Strongly agree	Neither agree nor disagree	Neither agree nor disagree	Strongly agree	Strongly agree	Strongly agree	Somewhat agree	Somewhat agree	Strongly agree	Somewhat agree	Strongly agree	Strongly agree	Somewhat agree	Somewhat agree	Strongly agree	Somewhat disagree	Somewhat disagree	Somewhat agree	Somewhat disagree	Strongly agree	Neither agree nor disagree	Yes, I started to be more aware of how air was being used	42
2021-08-23 10:16:16	2021-08-23 10:45:11	IP Address	65.112.8.20	100	1734	True	2021-08-23 10:45:11	R_cAMjEzi4JdbBmJb					42.3737030029296875	-71.1284027099609375	anonymous	EN	1	2	3	The blue station was the most fun, the pink station was the most surprising, and the yellow station was a little bit confusing	Somewhat disagree	Somewhat agree	Somewhat agree	Strongly disagree	Somewhat disagree	Somewhat agree	Somewhat agree	Somewhat agree	Strongly agree	Strongly agree	Strongly agree	Strongly agree	Strongly agree	Strongly agree	Somewhat agree	Strongly disagree	Somewhat agree	Strongly agree	Neither agree nor disagree	Somewhat agree	Somewhat disagree	Strongly disagree	Somewhat agree	Neither agree nor disagree	Somewhat disagree	Strongly agree	Strongly agree	as time went on I noticed the cycle of the process which allowed me to interact with them with more intention	30
2021-08-23 10:57:03	2021-08-23 11:25:07	IP Address	65.112.8.20	100	1684	True	2021-08-23 11:25:08	R_1ohg8TgQ3TSHZ34					42.3737030029296875	-71.1284027099609375	anonymous	EN	1	3	2	intuition of what to do associated w the object geometries	Neither agree nor disagree	Strongly disagree	Strongly agree	Strongly disagree	Strongly disagree	Strongly agree	Strongly agree	Strongly disagree	Strongly agree	Strongly agree	Strongly agree	Strongly disagree	Strongly agree	Strongly agree	Strongly disagree	Strongly disagree	Strongly agree	Strongly agree	Neither agree nor disagree	Strongly disagree	Strongly agree	Strongly disagree	Strongly disagree	Strongly disagree	Strongly agree	Strongly disagree	Strongly agree	got used to the periodic/non behavior so got bored in yellow/pink respectively	29
2021-08-23 11:31:23	2021-08-23 12:32:26	IP Address	65.112.8.20	100	3663	True	2021-08-23 12:32:27	R_2pSoMd7wVdfju6x					42.3737030029296875	-71.1284027099609375	anonymous	EN	1	3	2	I like the feel of stiffness changes. I am not sure about how the pink station works, maybe it involves stiffness changes as well but I did not realize before I play with the other two stations	Somewhat disagree	Somewhat disagree	Strongly disagree	Neither agree nor disagree	Strongly agree	Somewhat agree	Neither agree nor disagree	Somewhat agree	Strongly agree	Strongly agree	Strongly agree	Strongly agree	Neither agree nor disagree	Neither agree nor disagree	Neither agree nor disagree	Somewhat disagree	Somewhat disagree	Neither agree nor disagree	Somewhat agree	Somewhat agree	Somewhat agree	Somewhat agree	Neither agree nor disagree	Neither agree nor disagree	Somewhat disagree	Strongly disagree	Neither agree nor disagree	stiffness changes over time	30
2021-08-23 12:35:19	2021-08-23 13:37:24	IP Address	65.112.8.20	100	3724	True	2021-08-23 13:37:24	R_vHzZ6tRu5flhHaN					42.3737030029296875	-71.1284027099609375	anonymous	EN	1	3	2	Blue station was fun, having objects that were at least recognizable shapes even though they behaved quite oddly. Pink station was also interesting but my least favorite texturally - kind of gross!	Somewhat disagree	Strongly disagree	Neither agree nor disagree	Somewhat agree	Strongly disagree	Somewhat agree	Somewhat agree	Somewhat disagree	Somewhat agree	Strongly agree	Somewhat agree	Neither agree nor disagree	Somewhat disagree	Strongly agree	Somewhat disagree	Strongly disagree	Neither agree nor disagree	Somewhat agree	Somewhat agree	Somewhat agree	Somewhat agree	Somewhat agree	Somewhat disagree	Somewhat disagree	Somewhat disagree	Somewhat agree	Somewhat agree	Within a single station, yes. I always started by just poking and prodding everything and trying to compare jammed vs. unjammed behavior, then once I had that baseline I felt like I could move on to more of what could be done with the objects.	31
2021-08-23 13:37:48	2021-08-23 14:29:55	IP Address	65.112.8.20	100	3127	True	2021-08-23 14:29:56	R_3EKiVfmLW6GKYG6					42.3737030029296875	-71.1284027099609375	anonymous	EN	1	3	2	I liked playing with multiple shapes and thought that the texture was really pleasing in the blue station	Somewhat agree	Somewhat agree	Somewhat disagree	Somewhat disagree	Somewhat disagree	Neither agree nor disagree	Somewhat agree	Neither agree nor disagree	Strongly agree	Strongly agree	Strongly agree	Somewhat agree	Somewhat disagree	Neither agree nor disagree	Neither agree nor disagree	Somewhat disagree	Somewhat disagree	Strongly agree	Somewhat agree	Somewhat agree	Strongly agree	Somewhat disagree	Strongly disagree	Neither agree nor disagree	Neither agree nor disagree	Somewhat disagree	Strongly agree	Yes, they seemed to get bigger or smaller as time went on	24
2021-08-23 14:33:57	2021-08-23 14:58:54	IP Address	65.112.8.20	100	1497	True	2021-08-23 14:58:55	R_21afMqivKLlKIJB					42.3737030029296875	-71.1284027099609375	anonymous	EN	1	3	2	Blue = most perceptible stiffness change. Pink didn't seem to change much.	Neither agree nor disagree	Neither agree nor disagree	Strongly disagree	Somewhat disagree	Neither agree nor disagree	Neither agree nor disagree	Strongly disagree	Somewhat agree	Somewhat agree	Somewhat agree	Somewhat agree	Somewhat agree	Somewhat disagree	Somewhat agree	Somewhat disagree	Somewhat agree	Somewhat disagree	Neither agree nor disagree	Somewhat disagree	Somewhat disagree	Somewhat disagree	Somewhat disagree	Somewhat disagree	Somewhat disagree	Somewhat agree	Somewhat disagree	Neither agree nor disagree	vac=>pressure=>vac=>...	0
2021-08-24 06:59:48	2021-08-24 07:09:23	IP Address	65.112.8.20	100	574	True	2021-08-24 07:09:23	R_1hGrbnAEGHokaH0					42.3737030029296875	-71.1284027099609375	anonymous	EN	2	3	1	how much I could play with each	Somewhat agree	Neither agree nor disagree	Strongly disagree	Neither agree nor disagree	Strongly agree	Strongly agree	Strongly agree	Neither agree nor disagree	Strongly agree	Somewhat agree	Strongly agree	Strongly agree	Strongly disagree	Somewhat agree	Somewhat agree	Neither agree nor disagree	Somewhat agree	Strongly agree	Somewhat agree	Strongly agree	Neither agree nor disagree	Strongly disagree	Strongly disagree	Neither agree nor disagree	Neither agree nor disagree	Somewhat disagree	Strongly agree	yes the chips in blue were breathing and could morph to shapes. i was exploring this. the yellow station changed from exploration to more of a puzzle feeling. i think i got bored with the pink station	26
2021-08-24 07:14:48	2021-08-24 07:54:57	IP Address	65.112.8.20	100	2409	True	2021-08-24 07:54:58	R_9pHgjC7Y1m3zUgp					42.3737030029296875	-71.1284027099609375	anonymous	EN	1	2	3	Blue had potato chips. But also the most interesting visually.	Somewhat agree	Neither agree nor disagree	Neither agree nor disagree	Somewhat agree	Somewhat agree	Somewhat agree	Somewhat disagree	Strongly agree	Strongly agree	Somewhat agree	Somewhat agree	Strongly agree	Somewhat disagree	Somewhat agree	Somewhat agree	Somewhat disagree	Strongly agree	Somewhat agree	Somewhat disagree	Somewhat disagree	Somewhat disagree	Somewhat disagree	Neither agree nor disagree	Somewhat agree	Somewhat agree	Strongly agree	Somewhat disagree	Once I knew what each object could do/how it could move, I became a bit more willing to play with it in experimental ways.	47
2021-08-24 08:27:32	2021-08-24 08:57:18	IP Address	65.112.8.20	100	1785	True	2021-08-24 08:57:18	R_1MM9zhaI1yqMm0q					42.3737030029296875	-71.1284027099609375	anonymous	EN	1	2	3	I was very captivated by the chip bag in the blue station! I also think I may have naturally liked it because it was related to food. The pink station was aesthetically fascinating, making it a close second. I felt like the yellow station had the least going on, so that's probably why I would rank it at the bottom.	Strongly agree	Strongly agree	Somewhat agree	Somewhat disagree	Somewhat agree	Somewhat agree	Somewhat agree	Somewhat disagree	Strongly agree	Strongly agree	Strongly agree	Strongly agree	Somewhat disagree	Somewhat agree	Somewhat agree	Somewhat disagree	Strongly disagree	Strongly agree	Somewhat disagree	Somewhat disagree	Somewhat disagree	Strongly disagree	Strongly disagree	Somewhat disagree	Strongly agree	Somewhat agree	Somewhat agree	In the first station, it seemed like I had control over the objects, so by the time that I got to the second and third stations, I wanted my interaction to affect the shape of the objects, but it seemed like nothing I did changed the objects.	22
2021-08-24 12:11:01	2021-08-24 12:40:54	IP Address	65.112.8.20	100	1793	True	2021-08-24 12:40:55	R_3PtuyLjaZHgg0Ev					42.3737030029296875	-71.1284027099609375	anonymous	EN	1	2	3	the blue felt more interactive/interesting. the yellow one i didn't understand. The pink was interesting looking.	Neither agree nor disagree	Somewhat agree	Somewhat agree	Strongly disagree	Strongly disagree	Neither agree nor disagree	Somewhat disagree	Strongly agree	Strongly agree	Somewhat agree	Somewhat agree	Strongly agree	Somewhat disagree	Somewhat disagree	Neither agree nor disagree	Somewhat disagree	Strongly disagree	Strongly agree	Somewhat disagree	Strongly disagree	Neither agree nor disagree	Somewhat disagree	Somewhat disagree	Somewhat agree	Somewhat agree	Strongly agree	Somewhat disagree	not really	48
2021-08-25 06:45:02	2021-08-25 07:29:54	IP Address	65.112.8.20	100	2692	True	2021-08-25 07:29:55	R_6P5ARsgtj2Ii2Kl					42.3737030029296875	-71.1284027099609375	anonymous	EN	1	2	3	I liked the fact that in the blue station you could use the lays bag as a method to know when things were inflating or deflating/jamming. I also think the speed and frequency of the inflation/deflation cycles were much more satisfying to play with. The pink station probably had the best object overall, but it just inflated/deflated so slowly you couldn't really tell what was going on. As for the …	Strongly agree	Strongly agree	Somewhat agree	Somewhat disagree	Strongly disagree	Strongly disagree	Neither agree nor disagree	Strongly disagree	Strongly agree	Strongly agree	Somewhat agree	Somewhat agree	Strongly disagree	Somewhat agree	Strongly disagree	Strongly disagree	Strongly disagree	Strongly agree	Somewhat disagree	Somewhat disagree	Somewhat agree	Strongly disagree	Neither agree nor disagree	Strongly disagree	Somewhat agree	Somewhat agree	Neither agree nor disagree	It seemed that as you progressed through the stations, the frequency of the inflation/deflation cycles increased. Likewise the speed with which the actual inflation/deflation cycles took place over seemed much quicker.	25
2021-08-25 07:38:38	2021-08-25 08:23:07	IP Address	65.112.8.20	100	2669	True	2021-08-25 08:23:07	R_1ig3CH61TVRGF1Z					42.3737030029296875	-71.1284027099609375	anonymous	EN	2	3	1	Yellow- I enjoyed playing with the black sheet. There was alot you can do with it. It could hold shapes but was also very springy. The purple cube was interesting. I didn't know what to do with it at first but at the end was impressed that I could also deform it and although it's so bulky, it also held its form. Blue- I really enjoyed that the 3 objects were so different. It was cool to see how s…	Somewhat agree	Neither agree nor disagree	Somewhat disagree	Somewhat disagree	Strongly disagree	Neither agree nor disagree	Somewhat agree	Somewhat agree	Somewhat agree	Strongly agree	Strongly agree	Somewhat agree	Somewhat disagree	Somewhat agree	Neither agree nor disagree	Strongly disagree	Neither agree nor disagree	Somewhat agree	Strongly agree	Strongly agree	Strongly agree	Somewhat disagree	Somewhat agree	Neither agree nor disagree	Strongly disagree	Neither agree nor disagree	Neither agree nor disagree	I don't think so. I always started off by feeling the objects in terms of surface texture and overall stiffness. Then I tried to deform the objects in any way that the object allowed me to. It occurred that many times I could deform in object multiple ways. So in I used each vacuum/air cycle to try something new	26
2021-08-25 08:30:53	2021-08-25 09:17:13	IP Address	65.112.8.20	100	2779	True	2021-08-25 09:17:14	R_2RWap42mMDJcOFi					42.3737030029296875	-71.1284027099609375	anonymous	EN	1	2	3	In the blue station I was able to play around with different objects. The pink station was really creative and pushing my imagination.	Somewhat agree	Strongly agree	Neither agree nor disagree	Neither agree nor disagree	Somewhat disagree	Somewhat agree	Somewhat disagree	Neither agree nor disagree	Strongly agree	Somewhat agree	Strongly agree	Strongly agree	Somewhat disagree	Strongly agree	Somewhat disagree	Somewhat disagree	Strongly disagree	Somewhat disagree	Neither agree nor disagree	Somewhat disagree	Somewhat agree	Somewhat disagree	Somewhat disagree	Somewhat disagree	Somewhat agree	Somewhat disagree	Somewhat agree	After the first minutes spent observing the objects I started developing new ideas on how to manipulate them.	28
2021-08-25 15:11:55	2021-08-25 16:04:41	IP Address	65.112.8.20	100	3165	True	2021-08-25 16:04:41	R_1eREOHmOZoPudHW					42.3737030029296875	-71.1284027099609375	anonymous	EN	1	3	2	The blue station was the most interactive, the pink station was weird and did not seem to respond to anything	Strongly disagree	Strongly disagree	Neither agree nor disagree	Strongly disagree	Strongly agree	Somewhat agree	Somewhat agree	Strongly agree	Somewhat disagree	Somewhat agree	Somewhat disagree	Somewhat agree	Strongly disagree	Somewhat disagree	Neither agree nor disagree	Somewhat disagree	Strongly disagree	Strongly disagree	Somewhat agree	Somewhat agree	Somewhat agree	Strongly disagree	Somewhat agree	Neither agree nor disagree	Somewhat disagree	Strongly disagree	Strongly disagree	The Pink station I was waiting for something to happen, but nothing did. The blue station I though I may be able to control the breathing nature of the purple block with the black cable, but it did not seem to respond. The blue station I hoped to control the timing of the breathing, or have it respond to different touches, but only got the rolling pin to soften up as I bent it.	27
2021-08-26 06:45:43	2021-08-26 07:29:30	IP Address	65.112.8.20	100	2627	True	2021-08-26 07:29:30	R_vfD8Wd5CVwNtHGN					42.3737030029296875	-71.1284027099609375	anonymous	EN	1	3	2	The variety of objects in the blue station passed the time faster. The yellow station was also interesting because it was easier to tell when air was inflating/deflating the objects. I wasn't quite sure what to do at the pink station but the material was interesting to touch. It felt fleshy.	Somewhat agree	Somewhat agree	Strongly disagree	Strongly disagree	Strongly agree	Somewhat agree	Neither agree nor disagree	Strongly agree	Strongly agree	Strongly disagree	Strongly disagree	Strongly agree	Somewhat disagree	Somewhat disagree	Somewhat agree	Strongly disagree	Strongly disagree	Somewhat agree	Somewhat agree	Strongly agree	Strongly agree	Strongly disagree	Somewhat agree	Strongly disagree	Somewhat disagree	Somewhat disagree	Neither agree nor disagree	I realized the objects may have been changing shape as I progressed to each station. It made me want to touch the objects more to stretch their form.	26
2021-08-26 12:28:23	2021-08-26 12:56:30	IP Address	65.112.8.20	100	1686	True	2021-08-26 12:56:31	R_3qViw8t2sPuRsJX					42.3737030029296875	-71.1284027099609375	anonymous	EN	1	3	2	Blue was lifelike and familiar, seemed like the objects had utility. Yellow was geometric and felt comfortable to play with like kids toys. Pink was disturbing and visually uncomfortable	Somewhat disagree	Somewhat disagree	Strongly disagree	Somewhat disagree	Strongly disagree	Neither agree nor disagree	Somewhat agree	Neither agree nor disagree	Strongly agree	Somewhat agree	Strongly agree	Somewhat agree	Somewhat disagree	Strongly disagree	Somewhat disagree	Somewhat agree	Strongly disagree	Somewhat agree	Somewhat agree	Strongly agree	Somewhat agree	Strongly disagree	Strongly disagree	Somewhat disagree	Neither agree nor disagree	Strongly disagree	Neither agree nor disagree	Blue station they remained in one state after a certain time without changing again. Pink and yellow seemed like they were changing based on some cycle	33
2021-08-26 13:15:43	2021-08-26 13:21:26	IP Address	65.112.8.20	100	342	True	2021-08-26 13:21:26	R_1nU6ACPakx3fujp					42.3737030029296875	-71.1284027099609375	anonymous	EN	1	3	2	I liked watching the chip bag shrink!	Somewhat agree	Somewhat agree	Neither agree nor disagree	Strongly disagree	Neither agree nor disagree	Strongly disagree	Somewhat agree	Somewhat disagree	Strongly agree	Strongly agree	Strongly agree	Strongly agree	Somewhat disagree	Strongly disagree	Strongly disagree	Strongly disagree	Somewhat disagree	Strongly agree	Somewhat agree	Somewhat agree	Somewhat agree	Strongly disagree	Strongly disagree	Strongly disagree	Somewhat agree	Somewhat agree	Strongly agree	Once they changed, I wanted to be able to control their fluctuation of squishy to rigid.	35
2021-08-26 14:24:55	2021-08-26 15:13:51	IP Address	65.112.8.20	100	2935	True	2021-08-26 15:13:52	R_3mh1ZINqhh5Y2e1					42.3737030029296875	-71.1284027099609375	anonymous	EN	1	3	2	(1st) The blue option allowed for more experimentation, particularly with the chip bag (I made and tested a "gripper"). I could also experiment with the rigidity of the "rolling pin." (2nd) The yellow option was novel and memorable in part because I experienced it first, so it provided me with insights into what to expect in the experiment. I think I mostly enjoyed the process of figuring out wha…	Somewhat disagree	Somewhat disagree	Strongly disagree	Neither agree nor disagree	Somewhat agree	Strongly agree	Somewhat agree	Strongly disagree	Strongly agree	Somewhat agree	Somewhat agree	Somewhat agree	Neither agree nor disagree	Somewhat agree	Strongly disagree	Somewhat disagree	Strongly disagree	Somewhat agree	Strongly agree	Strongly agree	Somewhat agree	Somewhat disagree	Strongly agree	Somewhat agree	Strongly disagree	Strongly disagree	Strongly agree	Yes––first surprise, the curiosity. I wanted to see if I could get the objects to produce new behaviors (e.g., buckling, gripping).	34
2021-08-26 15:51:31	2021-08-26 16:47:42	IP Address	65.112.8.20	100	3371	True	2021-08-26 16:47:43	R_W3bw1Acvt8w66Z3					42.3737030029296875	-71.1284027099609375	anonymous	EN	1	3	2	There were 3 objects to play in blue station. It was fun to watch them when they get bigger or smaller. I was also curious about why their stiffness changed, what was inside of the objects. I also wanted to understand if they are connected to each other. In yellow station I played with the black thing a lot, and tried to understand how the shape of the other big object, which is plastic, changed.…	Somewhat disagree	Somewhat agree	Strongly disagree	Strongly disagree	Somewhat agree	Neither agree nor disagree	Somewhat agree	Strongly agree	Somewhat agree	Strongly agree	Strongly agree	Strongly agree	Strongly agree	Somewhat agree	Neither agree nor disagree	Strongly disagree	Somewhat disagree	Somewhat agree	Strongly agree	Strongly agree	Strongly disagree	Strongly disagree	Strongly agree	Neither agree nor disagree	Strongly disagree	Strongly agree	Somewhat agree	Yes, it changed. I wanted to touch, squeeze, change their places more as time went. I was willing to see the objects from different perspectives to understand their componenet and how the scientists build them. I wanted to raise them since I was curious if I could lift them in an easier way when their stiffness increased.	55
2021-08-26 16:52:02	2021-08-26 17:02:43	IP Address	65.112.8.20	100	640	True	2021-08-26 17:02:43	R_3Gjkmxxgwsni13x					42.3737030029296875	-71.1284027099609375	anonymous	EN	1	2	3	blue was about the foot that I love, pink was I thought about earth and nature that was my second choice. the third was about the tools and their functional differences I put this to the last	Somewhat agree	Strongly agree	Strongly disagree	Somewhat agree	Strongly disagree	Somewhat agree	Somewhat disagree	Somewhat agree	Somewhat agree	Strongly agree	Strongly agree	Strongly agree	Somewhat agree	Somewhat disagree	Somewhat agree	Somewhat disagree	Strongly agree	Strongly agree	Somewhat agree	Strongly agree	Strongly agree	Strongly agree	Somewhat disagree	Somewhat agree	Somewhat disagree	Strongly agree	Strongly agree	after I left the first station I realized that objects may turn into fixed and soft forms. However, on the first station I was not able to capture those different hard and soft formats of the objects	54
2021-08-27 08:27:23	2021-08-27 09:03:54	IP Address	65.112.8.20	100	2190	True	2021-08-27 09:03:55	R_3isNWpaH9DqgDv0					42.3737030029296875	-71.1284027099609375	anonymous	EN	1	2	3	I liked the pink station because the drippy things were cool but there was very little in the way of interesting things happening (I think it inflated maybe once?) The blue station made me sad because I couldn't figure out how to save the chips but I liked the noises of the crunching and the feel of the sand inside the rolling pin and pepper shapes. It was the most interesting so I rank it first.…	Strongly agree	Strongly agree	Somewhat disagree	Somewhat agree	Somewhat agree	Neither agree nor disagree	Neither agree nor disagree	Somewhat agree	Somewhat agree	Somewhat agree	Somewhat agree	Strongly agree	Somewhat disagree	Strongly disagree	Somewhat disagree	Strongly agree	Strongly disagree	Somewhat agree	Somewhat agree	Somewhat agree	Somewhat agree	Somewhat disagree	Somewhat disagree	Somewhat disagree	Somewhat agree	Somewhat disagree	Somewhat agree	My interaction changed somewhat over time for each station. I did find myself wanting to 'solve' the stations and discover if I did have any impact on the reactions of the objects based on how I manipulated them. Not knowing if I could affect them drove my interest to continue interacting but I don't really feel as if I discovered anything during the manipulations over time.	41
2021-08-27 09:36:14	2021-08-27 09:58:31	IP Address	65.112.8.20	100	1337	True	2021-08-27 09:58:31	R_Rehp1PyrdpDi43D					42.3737030029296875	-71.1284027099609375	anonymous	EN	2	3	1	i liked both blue and yellow cause pink was kind of boring it was connected to the tube but i couldnt tell if anything was changing. yellow is above blue just because the sound of that vaccuumed chip bag gave me the willies	Somewhat disagree	Somewhat disagree	Strongly disagree	Neither agree nor disagree	Somewhat agree	Neither agree nor disagree	Somewhat disagree	Somewhat agree	Somewhat disagree	Strongly agree	Strongly agree	Somewhat agree	Somewhat disagree	Somewhat disagree	Somewhat agree	Somewhat agree	Somewhat disagree	Somewhat disagree	Strongly agree	Strongly agree	Somewhat agree	Somewhat disagree	Somewhat disagree	Somewhat disagree	Strongly agree	Somewhat agree	Neither agree nor disagree	once you figured out the basic pattern i would try to change things or run like mini experiments to see how things were different in the different states	22
2021-08-27 10:20:06	2021-08-27 10:57:15	IP Address	65.112.8.20	100	2229	True	2021-08-27 10:57:15	R_3n2cWAirKIw3Ybk					42.3737030029296875	-71.1284027099609375	anonymous	EN	1	3	2	Pink station was weird, the textures were unsettling	Somewhat disagree	Somewhat disagree	Somewhat agree	Strongly disagree	Somewhat disagree	Neither agree nor disagree	Somewhat agree	Somewhat disagree	Somewhat disagree	Somewhat agree	Somewhat agree	Somewhat agree	Somewhat agree	Neither agree nor disagree	Neither agree nor disagree	Somewhat disagree	Somewhat disagree	Somewhat agree	Neither agree nor disagree	Somewhat agree	Somewhat agree	Somewhat disagree	Somewhat disagree	Neither agree nor disagree	Somewhat disagree	Somewhat disagree	Somewhat disagree	Yes, as I discovered how the objects changed, I manipulated them differently to see how their shape would change depending on their form	29
2021-08-27 10:58:17	2021-08-27 12:24:18	IP Address	65.112.8.20	100	5160	True	2021-08-27 12:24:18	R_2ZW70RTlVu9ZC2w					42.3737030029296875	-71.1284027099609375	anonymous	EN	2	3	1	the auditory input from the chips in the yellow station was entertaining, at least the blue station seemed like there was something to figure out, the pink station was kind of weird	Somewhat disagree	Somewhat disagree	Somewhat agree	Somewhat disagree	Strongly disagree	Strongly disagree	Strongly disagree	Strongly disagree	Strongly agree	Somewhat agree	Somewhat agree	Strongly agree	Somewhat agree	Neither agree nor disagree	Strongly agree	Strongly disagree	Strongly disagree	Strongly agree	Neither agree nor disagree	Neither agree nor disagree	Strongly agree	Strongly disagree	Strongly disagree	Strongly disagree	Strongly disagree	Strongly disagree	Strongly agree	yes, at the yellow and pink station i was touching things bc i felt like i should be but in the blue station rolling the rolling pin felt kind of relaxing	39
2021-08-27 13:47:56	2021-08-27 14:48:22	IP Address	65.112.8.20	100	3625	True	2021-08-27 14:48:22	R_yNHCdmXRLEYvapP					42.3737030029296875	-71.1284027099609375	anonymous	EN	1	3	2	I think I became more comfortable with the experiment and its mechanics as time went on, for example realizing that the tubes connected to the objects and the direction of airflow within determined the stiffness of the object. Aside from the previous point this ranking also seems to have the objects in order of familiarity, which may be a factor in my choice.	Neither agree nor disagree	Somewhat disagree	Somewhat agree	Somewhat disagree	Strongly disagree	Somewhat disagree	Somewhat agree	Strongly disagree	Neither agree nor disagree	Somewhat agree	Strongly agree	Somewhat agree	Somewhat agree	Strongly disagree	Somewhat agree	Strongly disagree	Strongly disagree	Somewhat disagree	Strongly agree	Strongly agree	Somewhat disagree	Neither agree nor disagree	Strongly disagree	Strongly disagree	Strongly disagree	Strongly disagree	Somewhat agree	Yes, I became more familiar with how things would function, for example the sound of airflow meant the tactile properties of an object would change (ie stiffen or harden).	20
2021-08-27 15:01:09	2021-08-27 15:30:44	IP Address	65.112.8.20	100	1775	True	2021-08-27 15:30:44	R_1dKOMnG0hvC8Qgo					42.3737030029296875	-71.1284027099609375	anonymous	EN	1	3	2	1. simply most interesting and performing because of sound and actuation	Somewhat agree	Somewhat agree	Neither agree nor disagree	Somewhat disagree	Somewhat disagree	Somewhat disagree	Somewhat disagree	Neither agree nor disagree	Strongly agree	Somewhat agree	Somewhat agree	Somewhat disagree	Somewhat disagree	Somewhat disagree	Neither agree nor disagree	Somewhat disagree	Somewhat disagree	Strongly agree	Somewhat agree	Neither agree nor disagree	Somewhat disagree	Somewhat disagree	Strongly disagree	Neither agree nor disagree	Strongly agree	Strongly agree	Strongly agree	no	0
2021-08-27 15:34:30	2021-08-27 16:33:38	IP Address	65.112.8.20	100	3547	True	2021-08-27 16:33:39	R_d1hcKVo5TPjEvK1					42.3737030029296875	-71.1284027099609375	anonymous	EN	2	3	1	The yellow station's items were interesting interact with. I felt that I had a variety of ways to move the black strip and intrigued by the giant L shaped block. The Pink station was my bottom choice because the display/background was a bit unsettle in some way.	Neither agree nor disagree	Somewhat agree	Somewhat disagree	Somewhat agree	Somewhat disagree	Somewhat disagree	Strongly disagree	Somewhat agree	Somewhat agree	Somewhat agree	Strongly agree	Neither agree nor disagree	Neither agree nor disagree	Strongly agree	Somewhat disagree	Somewhat disagree	Somewhat agree	Somewhat agree	Strongly agree	Strongly agree	Somewhat agree	Somewhat agree	Somewhat agree	Somewhat disagree	Somewhat agree	Somewhat agree	Somewhat disagree	I believe the objects at the Blue station and Yellow station varied in the amount of air pumped in and out of the objects with each cycle. Sometimes objects felt extremely bloated or stiff compared to previous cycles. The Pink Station seemed to have a constant air input and output.	27
2021-08-27 16:40:57	2021-08-27 16:48:23	IP Address	65.112.8.20	100	446	True	2021-08-27 16:48:24	R_3MLFd4WHTEWDpTY					42.3737030029296875	-71.1284027099609375	anonymous	EN	1	2	3	My favorite one is the blue station due to the ability to mold and shape the designs based the pressured states. It was also more familiar and felt more moldable based on my concept of each object. My least favorite one was the Yellow Station due to the vagueness of each design and was less attention grabbing. Likewise, the mobility of the objects was less appealing. The Pink Station was an Alien…	Somewhat agree	Somewhat agree	Somewhat agree	Somewhat disagree	Strongly agree	Neither agree nor disagree	Neither agree nor disagree	Strongly agree	Strongly agree	Strongly agree	Strongly agree	Somewhat disagree	Neither agree nor disagree	Somewhat agree	Somewhat agree	Somewhat disagree	Strongly agree	Somewhat agree	Somewhat disagree	Somewhat disagree	Neither agree nor disagree	Somewhat disagree	Neither agree nor disagree	Neither agree nor disagree	Somewhat agree	Strongly agree	Somewhat agree	Yes, I became more familiar with the pressured states and their differences in how you can interact and play with each station.	30
2021-08-29 11:50:40	2021-08-29 12:40:37	IP Address	65.112.8.20	100	2996	True	2021-08-29 12:40:38	R_etZ5TYhAG8TPfbP					42.3737030029296875	-71.1284027099609375	anonymous	EN	1	2	3	Blue room felt almost like a puzzle to me, I thought it was fun to play with three different objects. I liked the texture of the pink station, I didn't know how interact with the yellow station.	Strongly agree	Strongly agree	Neither agree nor disagree	Somewhat agree	Somewhat agree	Somewhat agree	Neither agree nor disagree	Somewhat disagree	Strongly agree	Somewhat agree	Strongly agree	Strongly agree	Strongly agree	Somewhat agree	Neither agree nor disagree	Neither agree nor disagree	Somewhat disagree	Somewhat agree	Neither agree nor disagree	Somewhat disagree	Somewhat agree	Somewhat disagree	Strongly disagree	Somewhat disagree	Strongly disagree	Somewhat disagree	Neither agree nor disagree	For the blue and pink station I thought so, but then was unsure. At the beginning no, but then I came to expect that the objects were reacting to me, but there was some inconsistency that made me unsure. In the yellow station, I felt I hadn't figured out how to make them react.	30
2021-08-29 12:46:59	2021-08-29 12:59:57	IP Address	65.112.8.20	100	778	True	2021-08-29 12:59:58	R_3FPxjNUiHqXS8Xr					42.3737030029296875	-71.1284027099609375	anonymous	EN	1	3	2	I was most familiar with the objects in the blue station, AND the bag of chips changed the most drastically throughout the experience. The yellow station changed the least but the objects were not "icky". The pink station was rated the worst (3rd) because of the weird texture. The slimy texture and shapes made me feel uncomfortable.	Strongly disagree	Strongly disagree	Somewhat agree	Strongly disagree	Somewhat disagree	Strongly agree	Neither agree nor disagree	Somewhat agree	Strongly agree	Somewhat agree	Strongly agree	Somewhat agree	Neither agree nor disagree	Strongly agree	Neither agree nor disagree	Strongly disagree	Somewhat disagree	Strongly agree	Neither agree nor disagree	Somewhat agree	Somewhat disagree	Somewhat disagree	Somewhat agree	Neither agree nor disagree	Somewhat agree	Somewhat agree	Somewhat disagree	My interaction with the objects generally increased as time went on. Part of this was that the pink station was the most unfamiliar and did not feel good to touch. Additionally, as time went on I felt like playing with the objects more.	25
2021-08-29 14:13:23	2021-08-29 15:08:27	IP Address	65.112.8.20	100	3303	True	2021-08-29 15:08:27	R_2akmuSdOStG47CQ					42.3737030029296875	-71.1284027099609375	anonymous	EN	1	3	2	Blue station had recognizable objects - could smash up a faux bag of potato chips, which was fun - and I got involved in trying to figure out whether I could control how much air went into the bag with the "pepper" push. The pink station, in contrast, was weird and never got more interesting - nothing I did seemed to affect whether the nipple-looking tube filled up or collapsed.	Somewhat disagree	Strongly disagree	Neither agree nor disagree	Strongly disagree	Strongly disagree	Neither agree nor disagree	Somewhat agree	Somewhat disagree	Strongly disagree	Strongly agree	Strongly agree	Somewhat agree	Somewhat agree	Strongly agree	Neither agree nor disagree	Somewhat disagree	Neither agree nor disagree	Somewhat agree	Neither agree nor disagree	Somewhat disagree	Somewhat agree	Somewhat disagree	Somewhat agree	Somewhat disagree	Somewhat disagree	Somewhat disagree	Somewhat disagree	Yes - in the first two stations, just as I was getting bored, I figured something out, and it made me want to keep trying new ways of manipulating the objects. In the p[ink station, though, I got bored when nothing I did seemed to matter - and after a few moments, the humor of the pink fuzzy stuff became unappealing	0
2021-08-30 06:48:31	2021-08-30 07:55:16	IP Address	65.112.8.20	100	4004	True	2021-08-30 07:55:17	R_2AZPysDpYWiJxmc					42.3737030029296875	-71.1284027099609375	anonymous	EN	3	2	1	The yellow station's objects were more interesting to interact with due to their non-intuitive shapes. I enjoyed the pink station, but wanted the whole material to inflate/deflate and I was disappointed when it did not. Blue station was fun, but the objects & their shapes felt more common.	Strongly agree	Somewhat agree	Strongly agree	Neither agree nor disagree	Somewhat disagree	Strongly disagree	Somewhat agree	Somewhat disagree	Strongly agree	Somewhat agree	Strongly agree	Strongly agree	Neither agree nor disagree	Somewhat disagree	Somewhat disagree	Strongly disagree	Somewhat disagree	Somewhat agree	Somewhat agree	Strongly agree	Somewhat disagree	Somewhat agree	Somewhat agree	Somewhat disagree	Somewhat disagree	Strongly disagree	Somewhat agree	I think I found more ways to interact between the objects instead of one object at a time. I did wonder if there was a causal effect between my actions and the inflation/deflation of the objects and began to test ideas in that space. I never found a definitive set of actions that would determine when the objects would change.	24
2021-08-30 07:56:28	2021-08-30 08:39:11	IP Address	65.112.8.20	100	2563	True	2021-08-30 08:39:12	R_1mOCxv1rVOVb7Ry					42.3737030029296875	-71.1284027099609375	anonymous	EN	2	3	1	i felt more comfortable with familiar objects	Strongly disagree	Strongly disagree	Neither agree nor disagree	Neither agree nor disagree	Strongly disagree	Somewhat disagree	Somewhat agree	Somewhat agree	Somewhat agree	Somewhat agree	Somewhat disagree	Neither agree nor disagree	Somewhat agree	Somewhat agree	Somewhat agree	Somewhat disagree	Somewhat agree	Somewhat agree	Somewhat disagree	Somewhat disagree	Somewhat disagree	Somewhat disagree	Somewhat disagree	Somewhat disagree	Somewhat disagree	Strongly agree	Somewhat agree	yes. i was encouraged to touch the pink station b/c the objects were totally unfamiliar and seemed to encourage interaction. the blue station had more "readable" figures that were more about experimenting with positions, and the yellow station seemed more tied to visual observations, rather than touching.	53
2021-08-30 11:54:11	2021-08-30 12:30:59	IP Address	65.112.8.20	100	2207	True	2021-08-30 12:31:00	R_2Y3NaFuZ8DZEfvf					42.3737030029296875	-71.1284027099609375	anonymous	EN	1	3	2	The pink station was the least interactive	Somewhat disagree	Strongly disagree	Somewhat disagree	Somewhat disagree	Somewhat disagree	Somewhat agree	Neither agree nor disagree	Somewhat agree	Strongly agree	Strongly agree	Strongly agree	Strongly agree	Strongly agree	Strongly agree	Strongly agree	Somewhat disagree	Somewhat disagree	Somewhat agree	Somewhat agree	Somewhat agree	Somewhat agree	Somewhat disagree	Somewhat agree	Strongly agree	Strongly disagree	Somewhat agree	Strongly agree	Each station I expected more objects and/or interaction. I had pink second which seemed the least interactive.	35
2021-08-30 14:07:09	2021-08-30 14:59:44	IP Address	65.112.8.20	100	3154	True	2021-08-30 14:59:45	R_22YpDmRc6kSDDvq					42.3737030029296875	-71.1284027099609375	anonymous	EN	1	3	2	The blue station initially made me think I was controlling the items. In addition, the speed/rate of inflation/deflation was interesting. The items were also fun to play with and created noise that was engaging. The items were also things I am familiar with. The pink station I was sure what to do with the item or how it worked.	Somewhat disagree	Somewhat disagree	Somewhat agree	Neither agree nor disagree	Strongly disagree	Somewhat disagree	Somewhat agree	Somewhat agree	Neither agree nor disagree	Strongly agree	Strongly agree	Somewhat agree	Strongly agree	Somewhat agree	Neither agree nor disagree	Strongly disagree	Somewhat agree	Strongly agree	Neither agree nor disagree	Somewhat agree	Neither agree nor disagree	Somewhat agree	Somewhat disagree	Neither agree nor disagree	Somewhat agree	Somewhat agree	Somewhat agree	In the blue station, I felt the speed of inflating/deflating changed. I also think the extent to which air went in/out the bag changed.	37
[truncated: 10 more columns]
