# Supplementary material for: Emergent patterns of interaction with dynamic objects
Source: PLoS One. 2025 Sep 18;20(9):e0331844. doi: 10.1371/journal.pone.0331844 (PMC12445476; doi:10.1371/journal.pone.0331844)
Supplement: S1 Code — MATLAB script used to perform statistical analyses and generate the plots presented in the manuscript. (M) [file pone.0331844.s010.m]

%% find folder
studyFolder = uigetdir(''); % pop up to choose the folder where the files are
files = dir([studyFolder,filesep,'*.csv']);
N = numel(files);
data_raw = cell(N,4);
relationaltag = cell(N,4);
synch = [];
%% parameters, variables 
%jamming and unjamming cadences 
%pink
onset{2} = [0   60  60   90   90  150  150   180   180   240   240   270   270   300];
%yellow
onset{3} = [0 35 35 60 60 95 95 120 120 180 180 210 210 270 270 300];
%blue
onset{1} = 10+[-10,20,20,30,30,50,50,60,60,80,80,90,90,110,110,120,120,160,160,180,180,220,220,240,240,250,250,260,260,270,270,280,280,290];

%% take data from CSVs and put it into "data" cell. the output of this section is:
% data{videono,actionno}: column 1: time onset, column 2: time offset
% data{videono,actionno} column 3: relational tag (0: nothing, 1: relational, 9: something else)
% jam: onset of jamming for each video 

for i = 1:N
    a = strsplit(files(i).name,'_');
    subject{i} = str2num(a{1});
    order{i} = str2num(a{3}(1:end-4));
    if a{2} == '[b]';
        station{i} = 'representational';
    elseif a{2} == '[p]';
        station{i} = 'biomorphic';
    elseif a{2} == '[y]';
        station{i} = 'abstract';
    end

    folder = files(i).folder;
    filePath = files(i).name;
    temp = readtable([folder,filesep,filePath]);

    data_raw{i,1} = round([temp.ActivePerception_onset,temp.ActivePerception_offset]./1000);
    data_raw{i,2} = round([temp.Hedonic_onset,temp.Hedonic_offset]./1000);
    data_raw{i,3} = round([temp.Observation_onset,temp.Observation_offset]./1000);
    data_raw{i,4} = round([temp.Structural_onset,temp.Structural_offset]./1000);
    data_raw{i,5} = round([temp.Simultaneous_onset,temp.Simultaneous_offset]./1000);

    if ismember('Jamming_onset',temp.Properties.VariableNames)
        jam{i} = temp.Jamming_onset(1);
        if isnan(jam{i})
            jam{i} = 0;
        elseif jam{i} > 460000
            jam{i} = 0;
        end
    end
    
    for actions = 1:4
        data_raw{i,actions}(isnan(data_raw{i,actions}(:,1)),:)=[];
    end

    relationalcolumn{i,1}=temp.ActivePerception_code01;
    relationalcolumn{i,2}=temp.Hedonic_code01;
    relationalcolumn{i,3}=temp.Observation_code01;
    relationalcolumn{i,4}=temp.Structural_code01;

    for actions = 1:4
        if iscell(relationalcolumn{i,actions})
            relationaltag{i,actions}=(relationalcolumn{i,actions}=="")==0;
            idxR = []; idxN = [];
            idxN = cat(1,idxR,find(relationalcolumn{i,actions}~=""));
            idxR = cat(1,idxR,find(relationalcolumn{i,actions}=="Relational"));
            idxR = cat(1,idxR,find(relationalcolumn{i,actions}=="relational"));
            relationaltag{i,actions}=zeros(size(data_raw{i,actions},1),1);
            relationaltag{i,actions}(idxN)=9;
            relationaltag{i,actions}(idxR)=1;
        else
            relationaltag{i,actions}=zeros(size(data_raw{i,actions},1),1);
        end
    end
end

for i = 1:N
    for actions = 1:4
        data_raw{i,actions}(:,3) = relationaltag{i,actions};
    end
end

%% Crop for 300 seconds only
data = cell(N,4);

for i = 1:N
    for k = 1:4
        temp= [];
        temp = data_raw{i,k}(:,1:2)-floor(jam{i}./1000);
        idx_start = find(temp(:,2)>0,1);
        if find(temp(:,1)>300,1)
        idx_end = find(temp(:,1)>300,1)-1;
        else idx_end = size(temp,1);
        end
        temp(find(temp(:,1)<0),1) = 0; 
        temp(find(temp(:,2)>300),2) = 300; 
        data{i,k} = [temp(idx_start:idx_end,:) data_raw{i,k}(idx_start:idx_end,3)]; 
    end
end


%% Time-Based Analysis - Chronological 
for i = 1:N
    for actions = 1:4
        aa = data{i,actions};
        aa = (aa(~isnan(aa(:,1)),:));
        addition = [aa, actions*ones(size(aa,1),1)];
        if actions == 1
            all{i} = addition;
        else
            all{i} = vertcat(all{i},addition);
        end
    end
    all{i} = sortrows(all{i},1);
end


%% plot a sample code to see if it makes sense 
is = transpose(reshape(1:N,[3,N/3]));

for i = 100 %select which file here 
    s = 1;
    for k = 1:4
        plot(transpose(data{i,k}(:,1:2)),k*transpose(ones(size(data{i,k}(:,1:2))))+s*0.05,'r',"LineWidth",3);
        hold on;
        yticks([1 2 3 4])
        yticklabels({'Perceptual','Hedonic','Observational','Structural'})
    end
    ylim([0,5]); xlabel('Time (seconds)');
    f = gcf;    ax = gca; f.Color = 'white';
    ax.PlotBoxAspectRatio = [2.5 1 1]; ax.FontSize = 16;
    grid minor
    ax.YGrid = 'on'; ax.XGrid = 'off'; ax.GridLineStyle = '-';
end

%% Find Occurence Frequency per subject, per station, per action  

for i = 1:N
    s = ceil(i/3); %s = subject{i};
    if strcmp(station{i},'representational')==1
        stno = 1;
    elseif strcmp(station{i},'biomorphic')==1
        stno = 2;
    elseif strcmp(station{i},'abstract')==1
        stno = 3;
    end
    
    for k = 1:4
        aa =[]; aa = data{i,k}(:,2)-data{i,k}(:,1); aa(aa<0)=0;
        freq(s,stno,k) = length(aa(~isnan(aa(:,1))));
        dura(s,stno,k) = sum(aa); %(~isnan(aa(:,1))));
        %relationalratio(s,stno,k) = sum(data{i,k}(:,3)==1)/freq(s,stno,k);
        relational(s,stno,k) = sum(data{i,k}(:,3)==1);
        durarelational(s,stno,k) = sum(aa(data{i,k}(:,3)==1));
    end
end

for s = 1:40
    for stno =1:3
        for k = 1:4
freqdistribution_perstation(s,stno,k) = freq(s,stno,k)./sum(freq(s,stno,:));
duradistribution_perstation(s,stno,k) = dura(s,stno,k)./sum(dura(s,stno,:));
        end
    end
end

freqdistribution_perstation(isnan(freqdistribution_perstation)) = 0;
duradistribution_perstation(isnan(duradistribution_perstation)) = 0;


durapercount = dura./freq; 
durapercount(isnan(durapercount)) = 0;
reldurapercount = durarelational./relational; 
reldurapercount(isnan(reldurapercount)) = 0;

avfreq_total = mean(reshape(sum(freq,2),[N/3, 4]),1);
SEfreq_total = std(reshape(sum(freq,2),[N/3, 4]),1)/sqrt(size(freq,1));
relfreq_total = mean(reshape(sum(relational,2),[N/3, 4]),1);
SErelfreq_total = std(reshape(sum(relational,2),[N/3, 4]),1)/sqrt(size(relational,1));


avdura_total = mean(reshape(sum(dura,2),[N/3, 4]),1);
SEdura_total = std(reshape(sum(dura,2),[N/3, 4]),1)/sqrt(size(dura,1));
reldura_total = mean(reshape(sum(durarelational,2),[N/3, 4]),1);
SEreldura_total = std(reshape(sum(durarelational,2),[N/3, 4]),1)/sqrt(size(durarelational,1));

avdurapercount_total = mean(reshape(mean(durapercount,2),[N/3, 4]),1);
SEdurapercount_total = std(reshape(sum(durapercount,2),[N/3, 4]),1)/sqrt(size(durapercount,1));
reldurapercount_total = mean(reshape(sum(reldurapercount,2),[N/3, 4]),1);

avfreq_perstation = reshape(mean(freq,1),[3,4]);
SEfreq_perstation = reshape(std(freq,1)/sqrt(size(freq,1)),[3,4]);
relfreq_perstation = reshape(mean(relational,1),[3,4]);
SErelfreq_perstation = reshape(std(relational,1),[3,4]);

avdura_perstation = reshape(mean(dura,1),[3,4]);
SEdura_perstation = reshape(std(dura,1)/sqrt(size(dura,1)),[3,4]);
reldura_perstation = reshape(mean(durarelational,1),[3,4]);

avdurapercount_perstation = reshape(mean(durapercount,1),[3,4]);
SEdurapercount_perstation = reshape(std(durapercount,1)/sqrt(size(durapercount,1)),[3,4]);
reldurapercount_perstation = reshape(mean(reldurapercount,1),[3,4]);


avfreqdistribution_perstation = reshape(mean(freqdistribution_perstation,1),[3,4]);
SEfreqdistribution_perstation = reshape(std(freqdistribution_perstation,1)./sqrt(40),[3,4]);


avduradistribution_perstation = reshape(mean(duradistribution_perstation ,1),[3,4]);
SEduradistribution_perstation = reshape(std(duradistribution_perstation,1)./sqrt(40),[3,4]);


%% Behavioral Categories BarPlot All Stations Together 
figure(1)
subplot(1,3,1)
hBar = bar(avfreq_total); hold on;
[ngroups,nbars] = size(avfreq_total);
cord = hBar.XEndPoints;
% Plot the errorbars
errorbar(cord',avfreq_total,SEfreq_total,'k','linestyle','none');
hold off
f = gcf;
ax = gca;
f.Color = 'white';
ax.Box = 'off';
ylabel('Number of Times Performed (count)')
xticklabels({'Perceptual','Hedonic','Observational','Structural'})
xtickangle(45)
ax.FontSize = 16; % default = 10; use this to set tick label size
ax.YLabel.FontSize = 16; % default = 10
ax.YLabel.FontWeight = 'bold';


subplot(1,3,2)
hBar = bar(avdura_total); hold on;
[ngroups,nbars] = size(avdura_total);
cord = hBar.XEndPoints;
% Plot the errorbars
errorbar(cord',avdura_total,SEdura_total,'k','linestyle','none');
hold off
f = gcf;
ax = gca;
f.Color = 'white';
ax.Box = 'off';
ylabel('Total Duration Spent (in seconds)')
xticklabels({'Perceptual','Hedonic','Observational','Structural'})
xtickangle(45)
ax.FontSize = 16; % default = 10; use this to set tick label size
ax.YLabel.FontSize = 16; % default = 10
ax.YLabel.FontWeight = 'bold';

subplot(1,3,3)
hBar = bar(avdurapercount_total); hold on;
[ngroups,nbars] = size(avdurapercount_total);
cord = hBar.XEndPoints;
% Plot the errorbars
errorbar(cord',avdurapercount_total,SEdurapercount_total,'k','linestyle','none');
hold off
f = gcf;
ax = gca;
f.Color = 'white';
ax.Box = 'off';
ylabel('Durations per Number of Times (seconds per count)')
xticklabels({'Perceptual','Hedonic','Observational','Structural'})
xtickangle(45)
ax.FontSize = 16; % default = 10; use this to set tick label size
ax.YLabel.FontSize = 16; % default = 10
ax.YLabel.FontWeight = 'bold';


%% Per Station Behavioral Categories BarPlot
figure(2)
subplot(1,3,1)
x = categorical({'Representational','Biomorphic','Abstract'});
hBar = bar(avfreq_perstation,'grouped'); hold on;
[ngroups,nbars] = size(avfreq_perstation);
cord = nan(nbars, ngroups);
for i = 1:nbars
    cord(i,:) = hBar(i).XEndPoints;
end
% Plot the errorbars
errorbar(cord',avfreq_perstation,SEfreq_perstation,'k','linestyle','none');
hold off
legend({'Perceptual','Hedonic','Observational','Structural'})
f = gcf;
ax = gca;
f.Color = 'white';
ax.Box = 'off';
ylabel('Number of Times Performed (count)')
xticklabels({'Representational','Biomorphic','Abstract'})
ax.FontSize = 16; % default = 10; use this to set tick label size
ax.YLabel.FontSize = 16; % default = 10
ax.YLabel.FontWeight = 'bold';

subplot(1,3,2)
x = categorical({'Representational','Biomorphic','Abstract'});
hBar = bar(avdura_perstation,'grouped'); hold on;
[ngroups,nbars] = size(avdura_perstation);
cord = nan(nbars, ngroups);
for i = 1:nbars
    cord(i,:) = hBar(i).XEndPoints;
end
% Plot the errorbars
errorbar(cord',avdura_perstation,SEdura_perstation,'k','linestyle','none');
hold off
legend({'Perceptual','Hedonic','Observational','Structural'})
f = gcf;
ax = gca;
f.Color = 'white';
ax.Box = 'off';
ylabel('Total Duration Spent (in seconds)')
xticklabels({'Representational','Biomorphic','Abstract'})
ax.FontSize = 16; % default = 10; use this to set tick label size
ax.YLabel.FontSize = 16; % default = 10
ax.YLabel.FontWeight = 'bold';


subplot(1,3,3)
x = categorical({'Representational','Biomorphic','Abstract'});
hBar = bar(avdurapercount_perstation,'grouped'); hold on;
[ngroups,nbars] = size(avdurapercount_perstation);
cord = nan(nbars, ngroups);
for i = 1:nbars
    cord(i,:) = hBar(i).XEndPoints;
end
% Plot the errorbars
errorbar(cord',avdurapercount_perstation,SEdurapercount_perstation,'k','linestyle','none');
hold off
legend({'Perceptual','Hedonic','Observational','Structural'})
f = gcf;
ax = gca;
f.Color = 'white';
ax.Box = 'off';
ylabel('Durations per Number of Times (seconds per count)')
xticklabels({'Representational','Biomorphic','Abstract'})
ax.FontSize = 16; % default = 10; use this to set tick label size
ax.YLabel.FontSize = 16; % default = 10
ax.YLabel.FontWeight = 'bold';

%% piechart for time spent

piechartdata = [avdura_perstation, 300-sum(avdura_perstation,2)];

for stno = 1:3
   subplot(1,3,stno)
   pie(piechartdata(stno,:),[0 0 0 0 1])
   legend({'Perceptual','Hedonic','Observational','Structural','Other'})
   f = gcf;
ax = gca;
f.Color = 'white';
ax.Box = 'off';
end


%% State Based Distributions 
% Output of this section is arrays for each allstate{i},
% where i is the video number, and the rows are the different actions
% and the columns are [t0 tf relational behavior jammed]

continuingactioncount = zeros(40,3,4,2);
excesscount = zeros(40,3,4,2);
startingactioncount = zeros(40,3,4,2);

for i = 1:N
    if strcmp(station{i},'representational')
        stno = 1; 
    elseif strcmp(station{i},'biomorphic')
        stno = 2;
    elseif strcmp(station{i},'abstract')
        stno = 3; 
    end 
    s = ceil(i/3);

    jamtimes = []; 
    jamtimes = transpose(reshape(onset{stno}, [2 length(onset{stno})/2]));
    jammed = jamtimes(1:2:end,:);
    unjammed = jamtimes(2:2:end,:);

    jammedtotaltime(stno) = sum(jammed(:,2)-jammed(:,1));
    unjammedtotaltime(stno) = sum(unjammed(:,2)-unjammed(:,1));

    all_state{i} = [];

    for count = 1:size(all{i},1)
        k = all{i}(count,4);
        startAction = all{i}(count,1); endAction = all{i}(count,2);
        divisionnumber{i}(count) = 0;

        for jammed_idx = 1:size(jammed,1)
            intersectionStart = max(startAction, jammed(jammed_idx,1));
            intersectionEnd = min(endAction, jammed(jammed_idx,2));
            % Check if there is an intersection
            if intersectionStart < intersectionEnd
                if divisionnumber{i}(count) > 0 && intersectionEnd-intersectionStart>3
                    divisionnumber{i}(count) = divisionnumber{i}(count) + 1;
                    if divisionnumber{i}(count) == 1
                        all_state{i} = vertcat(all_state{i}, [intersectionStart, intersectionEnd, all{i}(count,3:4),1]);
                    end
                elseif divisionnumber{i}(count) == 0
                all_state{i} = vertcat(all_state{i}, [intersectionStart, intersectionEnd, all{i}(count,3:4),1]);
                divisionnumber{i}(count) =  1;
                end
            end
        end

        for unjammed_idx = 1:size(unjammed,1)
            intersectionStart = max(startAction, unjammed(unjammed_idx,1));
            intersectionEnd = min(endAction, unjammed(unjammed_idx,2));
            % Check if there is an intersection
            if intersectionStart < intersectionEnd
                if divisionnumber{i}(count) > 0 && intersectionEnd-intersectionStart>3
                    divisionnumber{i}(count) = divisionnumber{i}(count) + 1;
                    if divisionnumber{i}(count) == 1
                        all_state{i} = vertcat(all_state{i}, [intersectionStart, intersectionEnd, all{i}(count,3:4),0]);
                    end
                elseif divisionnumber{i}(count) == 0
                    all_state{i} = vertcat(all_state{i}, [intersectionStart, intersectionEnd, all{i}(count,3:4),0]);
                    divisionnumber{i}(count) = 1;
                end
            end
        end
    end
    [~,idxsort] = sort(all_state{i}(:,1));
    all_state{i} = all_state{i}(idxsort,:);

end


%% Check number of actions which are divided into more than two states? 

actiondivisions = [];
for i = 1:N
    maxdiv(i) = max(divisionnumber{i});
    actiondivisions = [actiondivisions, divisionnumber{i}];
end

actiondivisions(actiondivisions==0)=[];

%% Only take the state where the action starts for the count 

uninterrupted_freq = zeros(40,3,4,2); uninterrupted_dura = zeros(40,3,4,2); 
interrupted_freq = zeros(40,3,4,2); interrupted_dura = zeros(40,3,4,2); 


for i = 1:N
    if strcmp(station{i},'representational')
        stno = 1; 
    elseif strcmp(station{i},'biomorphic')
        stno = 2;
    elseif strcmp(station{i},'abstract')
        stno = 3; 
    end 
    s = ceil(i/3);

    jamtimes = []; 
    jamtimes = transpose(reshape(onset{stno}, [2 length(onset{stno})/2]));
    jammed = jamtimes(1:2:end,:);
    unjammed = jamtimes(2:2:end,:);

    all_beginstate{i} = [];

    for count = 1:size(all{i},1)
    
        startAction = all{i}(count,1); endAction = all{i}(count,2); k = all{i}(count,4); 

        for jammed_idx = 1:size(jammed,1)
            if startAction>=jammed(jammed_idx,1) && startAction<jammed(jammed_idx,2)
                entry = [];
                if endAction <= jammed(jammed_idx,2)
                    entry = all{i}(count,1:4); entry(2) = endAction; entry(5)=1; entry(6)=1; entry(7)=0;
                    uninterrupted_dura(s,stno,k,2) = uninterrupted_dura(s,stno,k,2)+endAction-startAction;
                    uninterrupted_freq(s,stno,k,2) = uninterrupted_freq(s,stno,k,2) +1;
                else
                    entry = all{i}(count,1:4); entry(2) = jammed(jammed_idx,2); entry(5)=1; entry(6)=2; entry(7)=endAction-jammed(jammed_idx,2);
                    interrupted_dura(s,stno,k,2) = interrupted_dura(s,stno,k,2) + endAction - startAction;
                    interrupted_freq(s,stno,k,2) = interrupted_freq(s,stno,k,2)+1;
                end
                all_beginstate{i} = vertcat(all_beginstate{i}, entry);
            end
        end

        for unjammed_idx = 1:size(unjammed,1)
            if startAction>=unjammed(unjammed_idx,1) && startAction<unjammed(unjammed_idx,2)
                entry = [];
                if endAction <= unjammed(unjammed_idx,2)
                    entry = all{i}(count,1:4); entry(2) = endAction; entry(5)=0; entry(6)=1; entry(7)=0;
                    uninterrupted_dura(s,stno,k,1) = uninterrupted_dura(s,stno,k,1)+endAction-startAction;
                    uninterrupted_freq(s,stno,k,1) = uninterrupted_freq(s,stno,k,1) +1;
                else
                    entry = all{i}(count,1:4); entry(2) = unjammed(unjammed_idx,2); entry(5)=0; entry(6)=2; entry(7)=endAction-unjammed(unjammed_idx,2);
                    interrupted_dura(s,stno,k,1) = interrupted_dura(s,stno,k,1) + endAction - startAction;
                    interrupted_freq(s,stno,k,1) = interrupted_freq(s,stno,k,1) + 1;
                end
                all_beginstate{i} = vertcat(all_beginstate{i}, entry);
            end
        end
    end

    [~,idxsort] = sort(all_beginstate{i}(:,1));
    all_beginstate{i} = all_beginstate{i}(idxsort,:);
end


%% State-Based Analysis
statecounttable = [];
for i = 1:N
    s = ceil(i/3); %s = subject{i};
    if strcmp(station{i},'representational')==1
        stno = 1;
    elseif strcmp(station{i},'biomorphic')==1
        stno = 2;
    elseif strcmp(station{i},'abstract')==1
        stno = 3;
    end

    for k = 1:4
        temp_peract = [];
        temp_peract = all_state{i}((all_state{i}(:,4)==k),:);
        stiff = nnz(temp_peract(:,5));
        soft = nnz(temp_peract(:,5)==0);
        rels = sum(temp_peract(:,3)==1);
        addition = []; addition = [s,stno,k,0,soft];
        statecounttable = [statecounttable ; addition];
        addition = []; addition = [s,stno,k,1,stiff];
        statecounttable = [statecounttable ; addition];        
        freqstate_diff(s,stno,k) = 60*stiff/jammedtotaltime(stno)-60*soft/unjammedtotaltime(stno);

        idxrel = []; idxrel = temp_peract(:,3)==1;
        %fiveway(subject,station,action,relational,state)
        fiveway(s,stno,k,1,1) = 60*nnz(temp_peract(idxrel,5))/jammedtotaltime(stno);
        fiveway(s,stno,k,1,2) = 60*nnz(temp_peract(idxrel,5)==0)/unjammedtotaltime(stno);
        idxnorel = [];  idxnorel = temp_peract(:,3)==0;
        fiveway(s,stno,k,2,1) = 60*nnz(temp_peract(idxnorel,5))/jammedtotaltime(stno);
        fiveway(s,stno,k,2,2) = 60*nnz(temp_peract(idxnorel,5)==0)/unjammedtotaltime(stno);
        %fivewayduration(subject,station,action,state,duration)

        fourway_count(s,stno,k,1) = size(temp_peract((temp_peract(:,5)==0),:),1);
        fourway_count(s,stno,k,2) = size(temp_peract((temp_peract(:,5)==1),:),1);
        fourway_duration(s,stno,k,1) = sum(temp_peract((temp_peract(:,5)==0),2)-temp_peract((temp_peract(:,5)==0),1));
        fourway_duration(s,stno,k,2) = sum(temp_peract((temp_peract(:,5)==1),2)-temp_peract((temp_peract(:,5)==1),1));
        fourway_timenorm(s,stno,k,1) = 150*fourway_duration(s,stno,k,1)./unjammedtotaltime(stno);
        fourway_timenorm(s,stno,k,2) = 150*fourway_duration(s,stno,k,2)./jammedtotaltime(stno);
        fourway_countnorm(s,stno,k,1) = 150*fourway_count(s,stno,k,1)./unjammedtotaltime(stno);
        fourway_countnorm(s,stno,k,2) = 150*fourway_count(s,stno,k,2)./jammedtotaltime(stno);
        jamminunjam(s,stno,k) = fourway_percspent2(s,stno,k,2)- fourway_percspent2(s,stno,k,1);
    end
end

avfreqstate_total = mean(reshape(sum(freqstate_diff,2),[N/3, 4]),1);
SEfreqstate_total = std(reshape(sum(freqstate_diff,2),[N/3, 4]),1)/sqrt(size(freqstate_diff,1));
%relfreq_total = mean(reshape(sum(relational,2),[N/3, 4]),1);

avfreqstate_perstation = reshape(mean(freqstate_diff,1),[3,4]);
SEfreqstate_perstation = reshape(std(freqstate_diff,1)/sqrt(size(freqstate_diff,1)),[3,4]);
%relfreq_perstation = reshape(mean(relational,1),[3,4]);

%% state-based distribution 
meanstatesplit = reshape(mean(fourway_count,1),[3 4 2]); 
statesplit_raw = []; 
statesplit_normalized = []; 

for stno = 1:3
    for k = 1:4
        for state = 1:2
            if state == 1
                Cnorm = 1/(unjammedtotaltime(stno)/150);
            elseif state == 2
                Cnorm = 1/(jammedtotaltime(stno)/150);
            end
             statesplit_raw = vertcat(statesplit_raw, [stno, k, state, meanstatesplit(stno,k,state)]);
             statesplit_normalized = vertcat(statesplit_normalized, [stno, k, state, Cnorm.*meanstatesplit(stno,k,state)]);
        end
    end
end

%% State-Based Analysis
statecounttable2 = [];
for i = 1:N
    s = ceil(i/3); %s = subject{i};
    if strcmp(station{i},'representational')==1
        stno = 1;
    elseif strcmp(station{i},'biomorphic')==1
        stno = 2;
    elseif strcmp(station{i},'abstract')==1
        stno = 3;
    end

    for k = 1:4
        temp_peract = [];
        temp_peract = all_beginstate{i}((all_beginstate{i}(:,4)==k),:);
        stiff = nnz(temp_peract(:,5));
        soft = nnz(temp_peract(:,5)==0);
        rels = sum(temp_peract(:,3)==1);
        addition = []; addition = [s,stno,k,0,soft];
        statecounttable2 = [statecounttable2 ; addition];
        addition = []; addition = [s,stno,k,1,stiff];
        statecounttable2 = [statecounttable2 ; addition];        
        freqstate_diff2(s,stno,k) = 60*stiff/jammedtotaltime(stno)-60*soft/unjammedtotaltime(stno);

        idxrel = []; idxrel = temp_peract(:,3)==1;
        %fiveway(subject,station,action,relational,state)
        fiveway2(s,stno,k,1,1) = 60*nnz(temp_peract(idxrel,5))/jammedtotaltime(stno);
        fiveway2(s,stno,k,1,2) = 60*nnz(temp_peract(idxrel,5)==0)/unjammedtotaltime(stno);
        idxnorel = [];  idxnorel = temp_peract(:,3)==0;
        fiveway2(s,stno,k,2,1) = 60*nnz(temp_peract(idxnorel,5))/jammedtotaltime(stno);
        fiveway2(s,stno,k,2,2) = 60*nnz(temp_peract(idxnorel,5)==0)/unjammedtotaltime(stno);
        %fivewayduration(subject,station,action,state,duration)

        fourway_count2(s,stno,k,1) = size(temp_peract((temp_peract(:,5)==0),:),1);
        fourway_count2(s,stno,k,2) = size(temp_peract((temp_peract(:,5)==1),:),1);
        fourway_duration2(s,stno,k,1) = sum(temp_peract((temp_peract(:,5)==0),2)-temp_peract((temp_peract(:,5)==0),1));
        fourway_duration2(s,stno,k,2) = sum(temp_peract((temp_peract(:,5)==1),2)-temp_peract((temp_peract(:,5)==1),1));
        fourway_percspent2(s,stno,k,1) = fourway_duration2(s,stno,k,1)./unjammedtotaltime(stno);
        fourway_percspent2(s,stno,k,2) = fourway_duration2(s,stno,k,2)./jammedtotaltime(stno);
        fourway_countnorm2(s,stno,k,1) = 60*fourway_count2(s,stno,k,1)./unjammedtotaltime(stno);
        fourway_countnorm2(s,stno,k,2) = 60*fourway_count2(s,stno,k,2)./jammedtotaltime(stno);
        division(s,stno,k,1) = sum(temp_peract((temp_peract(:,5)==0),2)-temp_peract((temp_peract(:,5)==0),1));
    end
end

avfreqstate_total2 = mean(reshape(sum(freqstate_diff2,2),[N/3, 4]),1);
SEfreqstate_total2 = std(reshape(sum(freqstate_diff2,2),[N/3, 4]),1)/sqrt(size(freqstate_diff2,1));
%relfreq_total = mean(reshape(sum(relational,2),[N/3, 4]),1);

avfreqstate_perstation2 = reshape(mean(freqstate_diff2,1),[3,4]);
SEfreqstate_perstation2 = reshape(std(freqstate_diff2,1)/sqrt(size(freqstate_diff2,1)),[3,4]);
%relfreq_perstation = reshape(mean(relational,1),[3,4]);


%% Jamming Effect Scatter Plot


% Plot Average Duration of Action: Unjammed vs. Jammed 

durpercount = fourway_duration./fourway_count; 
durpercount(isnan(durpercount))=0;
meanjamunjam_count = reshape(mean(durpercount,1),[3,4,2]); 
SEjamunjam_count = reshape(std(durpercount,1),[3,4,2])./sqrt(N/3);


temp = meanjamunjam_count(:,:,1);
[unjamdatapts idx] = sort(temp(:));
temp = meanjamunjam_count(:,:,2);
temp = temp(:);
jamdatapts = temp(idx);
[c, S] = polyfit(unjamdatapts,jamdatapts,1);
y_est = polyval(c,unjamdatapts);
Rsq = 1 - (S.normr/norm(jamdatapts - mean(jamdatapts)))^2;


figure(5)
subplot(1,3,1)
for stno = 1:3
        scatter(meanjamunjam_count(stno,:,1),meanjamunjam_count(stno,:,2),100,'filled','k');
        hold on; 
        errorbar(meanjamunjam_count(stno,:,1),meanjamunjam_count(stno,:,2),SEjamunjam_count(stno,:,2),SEjamunjam_count(stno,:,2),'linestyle','none','color','k');
        errorbar(meanjamunjam_count(stno,:,1),meanjamunjam_count(stno,:,2),SEjamunjam_count(stno,:,1),SEjamunjam_count(stno,:,1),'horizontal','linestyle','none','color','k');
end
xlabel('Unjammed Average Duration'); ylabel('Jammed Average Duration');
f = gcf; ax = gca; f.Color = 'white'; ax.Box = 'off';
disp(['Equation is y = ' num2str(c(1)) '*x + ' num2str(c(2))])
plot(unjamdatapts,y_est,'LineWidth',2)
ax.FontSize = 14; % default = 10; use this to set tick label size
xlim([0 14])
ylim([0 14])


subplot(1,3,2)
for stno = 1:3
        scatter(meanjamunjam_count(stno,:,1),meanjamunjam_count(stno,:,2),'filled');
        hold on; 

end
xlabel('Unjammed Average Duration'); ylabel('Jammed Average Duration')
legend({'Representational','Biomorphic','Abstract'}','Location','southeast')
f = gcf; ax = gca; f.Color = 'white'; ax.Box = 'off';
ax.FontSize = 14; % default = 10; use this to set tick label size


subplot(1,3,3)
for k = 1:4
        scatter(meanjamunjam_count(:,k,1),meanjamunjam_count(:,k,2),'filled');
        hold on; 
end
xlabel('Unjammed Average Duration'); ylabel('Jammed Average Duration')
legend({'Perceptual','Hedonic','Observational','Structural'},'Location','southeast')
f = gcf; ax = gca; f.Color = 'white'; ax.Box = 'off';
ax.FontSize = 14; % default = 10; use this to set tick label size


%% Time Based Analysis
for i = 1:N 
    s = ceil(i/3); %s = subject{i};
    if strcmp(station{i},'representational')==1
        stno = 1;
    elseif strcmp(station{i},'biomorphic')==1
        stno = 2;
    elseif strcmp(station{i},'abstract')==1
        stno = 3;
    end

    totalnum(i) = size(all_state{i},1);
    binsize = round(totalnum(i)/5); 

    for k = 1:4
        totalperaction(i,k) = sum(all_state{i}(:,4) == k); 
    end
    
    for bin = 1:4
        temp = []; temp = all_state{i}(bin*binsize-binsize+1:bin*binsize,:);
        for k = 1:4
            perbinnumber(s,stno,k,bin) = sum(temp(:,4)==k);
        end

    end

    for bin = 5
        temp = []; temp = all_state{i}(bin*binsize-binsize+1:end,:);
        for k = 1:4
            perbinnumber(s,stno,k,bin) = sum(temp(:,4)==k);
        end
    end
end

perbinsum = sum(perbinnumber,1); 

figure(5)
for stno = 1:3
subplot(1,3,stno);
    for k = 1:4
        percocc{stno,k} = cumsum(perbinsum(1,stno,k,:))/sum(perbinsum(1,stno,k,:));
        plot([0 1 2 3 4 5],100*[0 reshape(percocc{stno,k},[1 5])],'LineWidth',3); 
        hold on;      
    end
    
    f = gcf; ax = gca; f.Color = 'white'; ax.Box = 'off';
    ylabel('Percentage Occurence Across Time')
    xlabel('Position in Sequence of Occurence')
    plot([0 5],[0 100],'--k','LineWidth',1)
    ax.FontSize = 16; ax.YLabel.FontSize = 16; ax.YLabel.FontWeight = 'bold';
    legend({'Perceptual','Hedonic','Observational','Structural','Center Line'},'Location','northwest')
end


%% Repeated Measures 2-way ANOVA with Action & Station 

measure = []; measure_freq = []; measure_dura =[]; measure_durapercount  =[]; 
stationtags = []; actiontags = []; 
durapercent = dura./300;

for s = 1:40
    count = 1;
    for stno = 1:3
        for k = 1:4
            measure_freq(s,count) = freq(s,stno,k);
            measure_dura(s,count) = durapercent(s,stno,k);
            measure_durapercount(s,count) = durapercount(s,stno,k);
            count = count+1;
        end
    end
end


measure_freq = [[1:40].', measure_freq];
measure_dura = [[1:40].', measure_dura];
measure_durapercount = [[1:40].', measure_durapercount];

for stno = 1:3
    for k = 1:4
        stationtags = [stationtags;stno];
        actiontags = [actiontags;k];
    end
end

measure = measure_dura; %change this to change which measure used for anova. 
anovatable=array2table(measure);

w = table(categorical(stationtags),categorical(actiontags),'VariableNames',{'station','action'});

rm = fitrm(anovatable,'measure2-measure13 ~ 1','WithinDesign',w);
ay = ranova(rm,'withinmodel','action*station')


%% Repeated Measures 3-way ANOVA with Action & Station & State

stationtags = [];
actiontags = [];
subjecttags = []; 
statetags = [];
measure = [];
measuretemp = durpercount;

for s = 1:40
    count = 1;
    for stno = 1:3
        for k = 1:4
            for state = 1:2 
            measure(s,count) = measuretemp(s,stno,k,state);
            count = count+1;
        end
    end
    end
end


measure = [[1:40].', measure];


for stno = 1:3
    for k = 1:4
        for state = 1:2
        stationtags = [stationtags;stno];
        actiontags = [actiontags;k];
        statetags = [statetags;state];
        end 
    end
end

anovatable=array2table(measure);

w = table(categorical(stationtags),categorical(actiontags),categorical(statetags),'VariableNames',{'station','action','state'});

rm = fitrm(anovatable,'measure2-measure25 ~ 1','WithinDesign',w);
ay = ranova(rm,'withinmodel','action*state*station')


%% Survey Data Analysis  
% DATA FROM SURVEYS 
PINK = [5	5	2	1	5	5	1	1	5
4	2	3	3	2	5	1	1	4
5	5	5	2	2	5	2	2	5
1	2	2	4	1	3	2	4	5
5	4	2	4	5	4	1	1	5
3	4	2	1	1	3	1	3	5
4	4	2	3	5	4	2	4	5
1	2	2	2	3	4	2	4	3
2	2	3	1	1	3	5	3	3
2	4	4	1	2	4	4	4	5
3	1	5	1	1	5	5	1	5
2	2	1	3	5	4	3	4	5
2	1	3	4	1	4	4	2	4
4	3	1	3	5	5	5	3	5
4	3	3	4	4	4	2	5	5
5	5	4	2	4	4	4	2	5
3	4	4	1	1	3	2	5	5
5	5	4	2	1	1	3	1	5
4	3	2	2	1	3	4	4	4
4	5	3	3	2	4	2	3	5
1	1	3	1	5	4	4	5	2
4	4	1	1	5	4	3	5	5
2	2	1	2	1	3	4	3	5
2	2	1	3	4	5	4	1	5
2	4	1	1	4	3	4	5	4
4	5	1	4	1	4	2	4	4
5	5	2	4	4	3	3	4	4
2	2	1	3	4	3	2	4	2
2	2	4	1	2	3	4	2	2
2	2	4	2	1	1	1	1	5
3	2	4	2	1	2	4	1	3
4	4	3	2	2	2	2	3	5
3	4	2	4	2	2	1	4	4
4	4	4	2	5	3	3	5	5
5	5	3	4	4	4	3	2	5
1	1	4	1	2	5	3	4	5
2	1	3	1	1	3	4	2	1
5	4	5	3	2	1	4	2	5
1	1	3	3	1	2	4	4	4
2	1	2	2	2	4	3	4	5
2	2	4	3	1	2	4	4	3];

BLUE =[5	5	2	5	5	5	1	5	2
5	5	4	3	4	5	1	2	3
5	5	2	5	5	3	2	4	4
4	5	4	4	5	4	4	3	5
2	2	1	1	2	4	4	4	5
3	4	4	2	1	3	2	1	3
4	5	2	4	5	3	2	2	4
4	4	5	3	5	4	2	4	4
5	5	5	4	4	5	4	5	5
5	5	5	5	5	4	1	4	5
5	5	1	5	5	1	1	5	5
5	5	5	3	3	3	2	2	3
5	4	3	2	5	2	1	3	4
4	5	5	1	4	4	3	4	5
4	4	5	2	4	4	2	5	4
5	5	5	2	4	4	2	1	5
4	4	5	2	2	3	2	1	5
5	4	4	1	4	1	1	1	5
5	5	4	2	4	3	1	3	4
4	5	5	2	5	2	2	1	2
4	2	4	1	2	3	2	1	1
1	1	5	2	2	4	1	1	4
4	5	4	2	1	2	4	1	4
4	4	4	3	4	1	2	1	4
5	5	5	5	4	3	1	2	4
5	5	5	4	2	4	2	5	5
4	4	5	2	1	2	5	1	4
5	5	4	2	2	4	4	2	2
4	4	4	4	3	3	2	2	4
4	4	5	4	3	5	1	1	5
4	5	4	4	1	4	1	1	2
4	4	2	2	2	3	2	2	5
4	5	3	3	5	2	2	4	4
5	5	2	3	4	4	2	5	4
4	5	5	5	4	3	3	2	4
4	5	4	3	5	3	1	2	5
5	5	4	4	5	3	2	3	4
4	5	5	3	2	2	1	2	4
4	2	3	4	4	4	2	4	4
5	5	5	5	5	5	2	2	4
5	5	4	5	4	3	1	4	5];

YELLOW = [2	4	5	1	3	5	2	5	4
3	2	1	2	2	5	2	5	4
5	5	2	2	2	3	2	5	5
3	5	5	1	4	1	1	2	5
4	4	2	4	4	4	2	4	5
3	4	5	2	1	3	4	4	4
2	2	3	2	4	4	4	4	4
2	2	2	4	2	4	2	4	4
4	4	5	2	2	4	2	5	3
3	4	2	1	4	3	2	5	5
3	1	5	1	1	1	5	1	5
4	4	4	4	3	3	2	1	3
4	4	4	4	2	2	2	4	4
4	5	3	1	1	3	3	2	5
2	2	2	2	3	4	4	5	2
2	2	2	1	1	2	5	4	4
2	1	3	2	2	4	4	5	2
2	2	4	1	3	1	4	4	3
5	5	5	2	4	3	1	3	3
3	2	4	2	2	2	4	2	4
4	4	4	1	4	3	2	1	1
4	5	5	1	4	1	2	2	3
4	5	4	1	1	2	3	1	3
5	5	4	2	5	4	1	1	5
5	5	1	1	5	3	1	5	4
4	5	5	5	2	4	2	5	5
4	4	4	2	2	2	4	2	4
5	5	4	2	2	2	5	4	3
3	4	4	2	2	3	2	2	2
3	3	5	1	1	1	1	1	5
5	5	2	3	1	1	1	1	4
4	3	2	2	1	3	5	5	5
5	5	4	4	4	2	4	4	2
2	2	3	2	3	3	4	5	4
3	2	4	2	1	2	1	2	3
3	4	2	2	4	3	4	4	2
3	2	4	2	4	2	2	2	2
4	5	2	4	4	2	2	1	4
2	2	2	2	2	2	2	5	4
4	4	4	2	4	5	1	4	5
3	4	3	4	2	3	4	4	4];

subjnosurvey=[1
2
3
4
5
6
7
8
9
10
11
12
13
16
17
18
19
20
21
22
23
24
25
27
28
29
30
31
32
33
34
35
36
37
38
39
40
41
42
43
44];

BLUE(16,:)=[];
PINK(16,:)=[];
YELLOW(16,:)=[];
subjnosurvey(16)=[];
% Calculate the metrics 
INVITE = [BLUE(:,1)+BLUE(:,2),PINK(:,1)+PINK(:,2),YELLOW(:,1)+YELLOW(:,2)];
SURPRISE = [BLUE(:,3)-BLUE(:,4),PINK(:,3)-PINK(:,4),YELLOW(:,3)-YELLOW(:,4)];

%re-structure freq matrix 
freq = [];
for i = 1:N
    s = subject{i};
    if strcmp(station{i},'representational')==1
        stno = 1;
    elseif strcmp(station{i},'biomorphic')==1
        stno = 2;
    elseif strcmp(station{i},'abstract')==1
        stno = 3;
    end
    for k = 1:4
        aa =[]; aa = data{i,k}(:,2)-data{i,k}(:,1); aa(aa<0)=0;
        freq(s,stno,k) = length(aa(~isnan(aa(:,1))));
    end
end

freq(16,:,:) = [];
freq(14,:,:) = [];
freq(15,:,:) = [];
freq(26,:,:) = [];

%draw scatter plots 

R = []; P = []; 
stno = 2; 
figure() 
subplot(1,3,1) 
k = 1;
scatter(SURPRISE(:,stno),reshape(freq(:,stno,k),[40 1]),'filled');  xlim([-4.5 4.5])
[R{1}, P{1}] = corrcoef(SURPRISE(:,stno),reshape(freq(:,stno,k),[40 1]));
subplot(1,3,2) 
k = 3;
scatter(INVITE(:,stno),reshape(freq(:,stno,k),[40 1]),'filled');  xlim([1.5 12])
[R{2}, P{2}] = corrcoef(INVITE(:,stno),reshape(freq(:,stno,k),[40 1]));
subplot(1,3,3) 
k = 4;
scatter(INVITE(:,stno),reshape(freq(:,stno,k),[40 1]),'filled'); xlim([1.5 12])
[R{3}, P{3}] = corrcoef(INVITE(:,stno),reshape(freq(:,stno,k),[40 1]));


for i = 1:3
    rval(i) = R{i}(1,2);
    pval(i) = P{i}(1,2);
end
